# Supplementary material for: Phylogeny of Vibrio vulnificus from the Analysis of the Core-Genome: Implications for Intra-Species Taxonomy
Source: Front Microbiol. 2018 Jan 5;8:2613. doi: 10.3389/fmicb.2017.02613 (PMC5765525; doi:10.3389/fmicb.2017.02613)
Supplement: Table S2 — V. vulnificus core genome. [file Table2.XLSX]

## Sheet: Hoja1
Table S2: V. vulnificus core genome
Chromosome I				Chromosome II
Name	Full Name	% identity		Name	Full Name	% identity
aceE	pyruvate dehydrogenase subunit E1	96.8		alr	alanine racemase	87.5
aceF	dihydrolipoamide acetyltransferase	76.2		araD	L-ribulose-5-phosphate 4-epimerase	90.1
acpP	acyl carrier protein	100		artM	arginine transporter permease subunit ArtM	90.2
acpS	4'-phosphopantetheinyl transferase	96.1		artP	arginine transporter ATP-binding subunit	96
alaS	alanyl-tRNA synthetase	85.8		codB	cytosine permease	84.2
alr	alanine racemase	87.9		ddl	D-alanyl-alanine synthetase A	94
anmK	anhydro-N-acetylmuramic acid kinase	90.8		fabG	3-ketoacyl-ACP reductase	88.8
ansA	asparaginase	93.6		folE	GTP cyclohydrolase I	93.5
apaG	ApaG protein	95.8		glpA	sn-glycerol-3-phosphate dehydrogenase subunit A	93.1
apaH	diadenosine tetraphosphatase	84		glpC	sn-glycerol-3-phosphate dehydrogenase subunit C	92.3
argC	N-acetyl-gamma-glutamyl-phosphate reductase	93.7		groEL	molecular chaperone GroEL	93.6
argD	bifunctional N-succinyldiaminopimelate-aminotransferase/acetylornithine transaminase protein	94.6		groES	co-chaperonin GroES	97.6
aroB	3-dehydroquinate synthase	98.3		helD	DNA helicase IV	93.8
aroE	shikimate 5-dehydrogenase	92.3		hmuV	hemin importer ATP-binding subunit	91.6
aroK	shikimate kinase I	100		malF	maltose transporter membrane protein	94.2
asnC	asparaginyl-tRNA synthetase	95.2		malG	maltose ABC transporter permease	95.7
aspA	aspartate ammonia-lyase	96.6		malQ	4-alpha-glucanotransferase	95.1
aspS	aspartyl-tRNA synthetase	93.4		malS	alpha-amylase	79.8
astD	succinylglutamic semialdehyde dehydrogenase	92.1		mgsA	methylglyoxal synthase	95.9
atpC	F0F1 ATP synthase subunit epsilon	99.5		murP	PTS system N-acetylmuramic acid transporter subunit IIBC	93.1
avtA	valine--pyruvate transaminase	85.4		murQ	N-acetylmuramic acid 6-phosphate etherase	93.4
bcp	thioredoxin-dependent thiol peroxidase	95.3		nadE	NAD synthetase	93.9
bioD	dithiobiotin synthetase	94.9		nagB	glucosamine-6-phosphate deaminase	96.3
cadB	lysine/cadaverine antiporter	96.9		nirD	nitrite reductase small subunit	90.8
carB	carbamoyl phosphate synthase large subunit	95.4		phhB	pterin-4-alpha-carbinolamine dehydratase	95.2
cca	multifunctional tRNA nucleotidyl transferase/2'3'-cyclic phosphodiesterase/2'nucleotidase/phosphatase	92.3		potE	putrescine transporter	78.5
ccrB	camphor resistance protein CrcB	91.9		rbgA	ribosomal biogenesis GTPase	83.7
clpA	ATP-dependent Clp protease ATP-binding subunit	96.3		rbsC	ribose ABC transporter permease	76.6
clpS	ATP-dependent Clp protease adaptor protein ClpS	87		ribB	3,4-dihydroxy-2-butanone 4-phosphate synthase	83.8
clpX	ATP-dependent protease ATP-binding subunit ClpX	93.2		rimO	ribosomal protein S12 methylthiotransferase	92.6
cmk	cytidylate kinase	96.5		rRNA-16Sj	16S ribosomal RNA	100
coaE	dephospho-CoA kinase	93		rumB	23S rRNA methyluridine methyltransferase	85.4
cobS	cobalamin synthase	91		secD	preprotein translocase subunit SecD	84.9
cobT	nicotinate-nucleotide--dimethylbenzimidazole phosphoribosyltransferase	89.8		secF	preprotein translocase subunit SecF	91.3
cobU	adenosylcobinamide kinase/adenosylcobinamide-phosphate guanylyltransferase	86.4		tdh	L-threonine 3-dehydrogenase	93.4
cpdB	bifunctional 2',3'-cyclic nucleotide 2'-phosphodiesterase/3'-nucleotidase periplasmic protein	95		tnaA	tryptophanase	94
cpxA	two-component sensor protein	92.7		tRNA-Asn-5	tRNA-Asn-5	98.7
cpxP	repressor CpxP	87.3		tRNA-Cys-2	tRNA-Cys-2	94.8
cyaA	adenylate cyclase	94		tRNA-Cys-3	tRNA-Cys-3	93.5
cyaY	frataxin-like protein	99.1		tRNA-Gly-10	tRNA-Gly-10	91
cysB	transcriptional regulator CysB	95.4		tRNA-Leu-11	tRNA-Leu-11	95.4
cysE	serine acetyltransferase	98.1		tRNA-Phe-4	tRNA-Phe-4	89.9
cysN	sulfate adenylyltransferase subunit 1	93.1		tRNA-Ser-7	tRNA-Ser-7	95.7
cysS	cysteinyl-tRNA synthetase	84.7		uhpT	sugar phosphate antiporter	90.4
dapA	dihydrodipicolinate synthase	97.3		ulaA	PTS system ascorbate-specific transporter subunit IIC	81.8
dapF	diaminopimelate epimerase	88.3		ulaD	3-keto-L-gulonate-6-phosphate decarboxylase	90.3
def	peptide deformylase	78.4		VVA0001	hypothetical protein	96.4
deoA	thymidine phosphorylase	95.5		VVA0002	hypothetical protein	93.4
deoD	purine nucleoside phosphorylase	93.9		VVA0003	oligopeptide ABC transporter ATPase	94.1
dinG	ATP-dependent DNA helicase DinG	92.9		VVA0004	peptide ABC transporter ATP-binding protein	93.8
djlA	Dna-J like membrane chaperone protein	96.5		VVA0005	hypothetical protein	98
dnaA	chromosomal replication initiation protein	89.5		VVA0006	GTP cyclohydrolase II	90.3
dnaE	DNA polymerase III subunit alpha	92.5		VVA0007	hypothetical protein	90.5
dnaG	DNA primase	91.5		VVA0008	signal transduction histidine kinase	93.7
dnaK	molecular chaperone DnaK	96.1		VVA0009	hypothetical protein	98.1
ebgA	cryptic beta-D-galactosidase subunit alpha	89.7		VVA0010	hypothetical protein	99
ebgC	cryptic beta-D-galactosidase subunit beta	96		VVA0013	hypothetical protein	77.7
emrD	multidrug resistance protein D	93.8		VVA0014	peptide ABC transporter ATPase	93
engA	GTP-binding protein EngA	96.6		VVA0015	hypothetical protein	92.2
engB	ribosome biogenesis GTP-binding protein YsxC	95.8		VVA0016	hypothetical protein	86.2
eno	phosphopyruvate hydratase	93.2		VVA0017	hypothetical protein	86.8
envZ	osmolarity sensor protein	82.1		VVA0018	signal transduction protein	92.2
era	GTP-binding protein Era	96.5		VVA0019	response regulator	92.6
fabZ	(3R)-hydroxymyristoyl-ACP dehydratase	100		VVA0021	methyl-accepting chemotaxis protein	70.9
fadA	3-ketoacyl-CoA thiolase	93.6		VVA0022	hypothetical protein	89.5
fadB	multifunctional fatty acid oxidation complex subunit alpha	91.8		VVA0023	hypothetical protein	92
fadE	acyl-CoA dehydrogenase	94.4		VVA0024	sodium/glutamate symporter	94.4
fadI	3-ketoacyl-CoA thiolase	94.8		VVA0026	sodium/glutamate symporter	92.4
fadJ	multifunctional fatty acid oxidation complex subunit alpha	96		VVA0027	hypothetical protein	93.2
fis	DNA-binding protein Fis	93		VVA0029	hypothetical protein	88.9
flgA	flagellar basal body P-ring biosynthesis protein FlgA	99.7		VVA0033	transcriptional regulator	96.9
flgB	flagellar basal body rod protein FlgB	98.8		VVA0034	hypothetical protein	96.6
flgC	flagellar basal body rod protein FlgC	98.7		VVA0035	adenosine deaminase	87.4
flgD	flagellar basal body rod modification protein	97.1		VVA0037	methylated-DNA--protein-cysteine methyltransferase	93.5
flgF	flagellar basal body rod protein FlgF	99.7		VVA0038	hypothetical protein	93.5
flgG	flagellar basal body rod protein FlgG	98.7		VVA0040	Na+/H+ antiporter NhaD	91.7
flgH	flagellar basal body L-ring protein	96.6		VVA0041	hypothetical protein	81
flgI	flagellar basal body P-ring protein	94.6		VVA0042	transcriptional regulator	93.1
flgJ	flagellar rod assembly protein/muramidase FlgJ	93.9		VVA0043	hypothetical protein	93.6
flhA	flagellar biosynthesis protein FlhA	93.4		VVA0044	chitinase	92.1
flhB	flagellar biosynthesis protein FlhB	95.9		VVA0047	hypothetical protein	96.8
flhF	flagellar biosynthesis regulator FlhF	94.2		VVA0048	pirin	82.2
fliA	flagellar biosynthesis sigma factor	93.8		VVA0050	diguanylate cyclase	95.9
fliD	flagellar capping protein	99.5		VVA0051	hypothetical protein	89.5
fliE	flagellar hook-basal body protein FliE	91.6		VVA0052	type II secretory pathway, pullulanase	85.1
fliF	flagellar MS-ring protein	99.4		VVA0054	hypothetical protein	91
fliG	flagellar motor switch protein G	93		VVA0055	glycogen debranching protein	91
fliH	flagellar assembly protein H	92.7		VVA0056	maltose ABC transporter substrate-binding protein	95.2
fliI	flagellum-specific ATP synthase	89.8		VVA0057	glycosidase	87.4
fliJ	flagellar biosynthesis chaperone	92.1		VVA0058	hypothetical protein	96
fliM	flagellar motor switch protein FliM	97.9		VVA0059	type II secretory pathway, pullulanase	90.9
fliN	flagellar motor switch protein	96.6		VVA0061	hypothetical protein	84.6
fliP	flagellar biosynthesis protein FliP	98.1		VVA0063	ornithine decarboxylase	91.7
fliQ	flagellar biosynthesis protein FliQ	93.5		VVA0066	serine/threonine transporter SstT	92.5
fliR	flagellar biosynthesis protein FliR	97		VVA0067	ribosome-associated GTPase	87.7
fmt	methionyl-tRNA formyltransferase	94		VVA0068	hypothetical protein	93.6
fre	FMN reductase	92.9		VVA0069	Sco1-related protein	85.7
frr	ribosome recycling factor	93		VVA0076	transcriptional regulator MalT	93.4
frsA	fermentation/respiration switch protein	95.7		VVA0077	glucan phosphorylase	92.9
ftsA	cell division protein FtsA	96.9		VVA0079	glycogen branching protein	88.4
fxsA	FxsA protein	99.8		VVA0082	threonine efflux protein	86
gidB	16S rRNA methyltransferase GidB	92.5		VVA0083	transcriptional regulator	81.7
glgA	glycogen synthase	97.2		VVA0086	hypothetical protein	88.4
glgC	glucose-1-phosphate adenylyltransferase	88.5		VVA0169	rRNA methylase	94.2
glmM	phosphoglucosamine mutase	86.1		VVA0173	FAD-dependent dehydrogenase	90.4
glmU	bifunctional N-acetylglucosamine-1-phosphate uridyltransferase/glucosamine-1-phosphate acetyltransferase	95.8		VVA0187	phosphomannose isomerase	79.2
glnA	glutamine synthetase	83.6		VVA0188	PTS system fructose-specific transporter subunit IIABC	88.3
glnL	nitrogen regulation protein NR(II)	98		VVA0189	AraC family transcriptional regulator	86.5
glpD	glycerol-3-phosphate dehydrogenase	96.8		VVA0190	phosphotransferase system mannitol/fructose-specific IIA domain-containing protein	92.7
glpE	thiosulfate sulfurtransferase	87.8		VVA0191	PTS system fructose-specific transporter subunit IIB	81.9
glpK	glycerol kinase	95.3		VVA0195	PTS system fructose-specific transporter subunit IIBC	75.1
glpX	fructose 1,6-bisphosphatase II	95.1		VVA0198	phosphoserine phosphatase	81.9
gltB	glutamate synthase subunit alpha	96.2		VVA0199	hypothetical protein	91.7
gltX	glutamyl-tRNA synthetase	91.5		VVA0200	anaerobic dehydrogenase	91.7
glyA	serine hydroxymethyltransferase	95.2		VVA0201	beta-glucuronidase	78.9
glyQ	glycyl-tRNA synthetase subunit alpha	84.6		VVA0203	purine nucleoside phosphorylase	86.9
glyS	glycyl-tRNA synthetase subunit beta	93.8		VVA0204	transcriptional regulator	88.2
gmhA	phosphoheptose isomerase	87.5		VVA0205	collagenase	91.7
gmk	guanylate kinase	94.8		VVA0206	hypothetical protein	90.7
gpsA	NAD(P)H-dependent glycerol-3-phosphate dehydrogenase	99.4		VVA0209	hypothetical protein	83.9
greA	transcription elongation factor GreA	96.1		VVA0210	nicotinamide mononucleotide transporter	96.4
greB	transcription elongation factor GreB	94		VVA0211	uridine phosphorylase	92.5
groEL	chaperonin GroEL	90.1		VVA0212	hypothetical protein	90.7
grxA	glutaredoxin	95.4		VVA0213	cyclic nucleotide binding protein	95.2
guaA	GMP synthase	97.4		VVA0215	transcriptional regulator	94.9
gyrB	DNA gyrase subunit B	95.8		VVA0217	hypothetical protein	77.4
hemA	glutamyl-tRNA reductase	96.3		VVA0218	argininosuccinate synthase	95.6
hemC	porphobilinogen deaminase	93.7		VVA0219	transcriptional regulator	92.2
hemD	uroporphyrinogen-III synthase	84.8		VVA0220	proton/glutamate symporter	94.3
hemE	uroporphyrinogen decarboxylase	87.5		VVA0221	hypothetical protein	90.9
hemG	protoporphyrinogen oxidase	97		VVA0222	hypothetical protein	92.3
hfq	RNA-binding protein Hfq	89.8		VVA0224	transcriptional regulator	92
hisD	histidinol dehydrogenase	100		VVA0226	transcriptional regulator	94
hisG	ATP phosphoribosyltransferase	81.7		VVA0228	nitroreductase A	92
hisH	imidazole glycerol phosphate synthase subunit HisH	82.5		VVA0234	hypothetical protein	99.5
hisS	histidyl-tRNA synthetase	80.5		VVA0235	hypothetical protein	86.5
holA	DNA polymerase III subunit delta	95.6		VVA0236	peptidase	91
hscA	chaperone protein HscA	94.3		VVA0237	transcriptional regulator	76.6
hscB	co-chaperone HscB	93.3		VVA0238	hypothetical protein	84.8
hslO	Hsp33-like chaperonin	96.1		VVA0242	endonuclease I	94.7
hslU	ATP-dependent protease ATP-binding subunit HslU	97.6		VVA0243	glycosidase	92.1
hutH	histidine ammonia-lyase	88.6		VVA0244	hypothetical protein	92
ihfA	integration host factor subunit alpha	90.9		VVA0245	phosphoglycerol transferase	89.7
ihfB	integration host factor subunit beta	95.5		VVA0248	signal transduction histidine kinase	94.2
ileS	isoleucyl-tRNA synthetase	98.9		VVA0249	DNA-binding response regulator	95.6
ilvH	acetolactate synthase 3 regulatory subunit	96.4		VVA0253	short chain dehydrogenase/reductase family oxidoreductase	94.3
ilvM	acetolactate synthase 2 regulatory subunit	96.4		VVA0254	transcriptional regulator	91.6
infA	translation initiation factor IF-1	96.9		VVA0255	hypothetical protein	92.9
infB	translation initiation factor IF-2	100		VVA0257	hypothetical protein	97
ipk	4-diphosphocytidyl-2-C-methyl-D-erythritol kinase	98.1		VVA0259	thiol-disulfide isomerase	82.3
ispD	2-C-methyl-D-erythritol 4-phosphate cytidylyltransferase	84.6		VVA0262	hydrolase	92.4
ispF	2-C-methyl-D-erythritol 2,4-cyclodiphosphate synthase	92.4		VVA0263	hypothetical protein	96.3
ispG	4-hydroxy-3-methylbut-2-en-1-yl diphosphate synthase	96		VVA0265	transcriptional regulator	91.4
ispH	4-hydroxy-3-methylbut-2-enyl diphosphate reductase	96.6		VVA0266	membrane-associated phospholipid phosphatase	75.6
ksgA	dimethyladenosine transferase	94.1		VVA0267	phosphomethylpyrimidine kinase	86.2
leuD	isopropylmalate isomerase small subunit	94.1		VVA0269	hypothetical protein	82
leuO	leucine transcriptional activator	94.7		VVA0271	hypothetical protein	98.9
leuS	leucyl-tRNA synthetase	97.4		VVA0272	AraC family transcriptional regulator	94.9
lipB	lipoate-protein ligase B	94.5		VVA0273	permease	81.6
lnt	apolipoprotein N-acyltransferase	97.1		VVA0274	hypothetical protein	91.4
lolA	outer-membrane lipoprotein carrier protein	93.1		VVA0275	permease	93.6
lolB	outer membrane lipoprotein LolB	95.5		VVA0276	lactate dehydrogenase	92.8
lpxB	lipid-A-disaccharide synthase	90.3		VVA0277	spermidine/putrescine ABC transporter substrate-binding protein	90.3
lpxC	UDP-3-O-[3-hydroxymyristoyl] N-acetylglucosamine deacetylase	81.4		VVA0278	hypothetical protein	92.2
lpxD	UDP-3-O-[3-hydroxymyristoyl] glucosamine N-acyltransferase	95.9		VVA0279	hypothetical protein	86.9
lpxK	tetraacyldisaccharide 4'-kinase	92		VVA0281	diguanylate cyclase	93.8
lspA	lipoprotein signal peptidase	95.4		VVA0282	hypothetical protein	88.4
lysS	lysyl-tRNA synthetase	95.1		VVA0283	hypothetical protein	95.4
mazG	nucleoside triphosphate pyrophosphohydrolase	94.6		VVA0284	transcriptional regulator	94
mepA	penicillin-insensitive murein endopeptidase	91.4		VVA0285	hypothetical protein	90.1
metF	5,10-methylenetetrahydrofolate reductase	85.6		VVA0286	chemotactic transducer-related protein	93.4
metG	methionyl-tRNA synthetase	96.8		VVA0287	hypothetical protein	92.6
metH	B12-dependent methionine synthase	92.4		VVA0289	hydrolase	93.8
metL	bifunctional aspartate kinase II/homoserine dehydrogenase II	86.5		VVA0290	soluble cytochrome b562	96.5
metN	DL-methionine transporter ATP-binding subunit	95.6		VVA0291	superoxide dismutase, Cu-Zn	92.1
metQ	DL-methionine transporter substrate-binding subunit	81.6		VVA0293	AnkB protein	95.6
miaA	tRNA delta(2)-isopentenylpyrophosphate transferase	90.3		VVA0294	catalase	94.9
mltA	murein transglycosylase A	99.2		VVA0295	hypothetical protein	92.3
mnmA	tRNA-specific 2-thiouridylase MnmA	92.7		VVA0296	iron-regulated membrane protein	88.4
mnmC	5-methylaminomethyl-2-thiouridine methyltransferase	96.8		VVA0297	lactoylglutathione lyase	81.8
moaA	molybdenum cofactor biosynthesis protein A	92		VVA0298	transcriptional regulator	92.5
moaD	molybdopterin synthase small subunit	81.2		VVA0300	permease	85.9
mobA	molybdopterin-guanine dinucleotide biosynthesis protein MobA	93.5		VVA0301	hypothetical protein	92.6
motB	flagellar motor protein MotB	87.5		VVA0302	serine protease	94.3
mraW	S-adenosyl-methyltransferase MraW	88		VVA0303	phospholipase/hemolysin	94.7
mraY	phospho-N-acetylmuramoyl-pentapeptide-transferase	92.8		VVA0304	2-amino-3-ketobutyrate CoA ligase	94.5
mukB	cell division protein MukB	93.8		VVA0319	outer membrane protein V	90.4
murB	UDP-N-acetylenolpyruvoylglucosamine reductase	94		VVA0320	Zn-dependent hydrolase	83.4
murC	UDP-N-acetylmuramate--L-alanine ligase	95.6		VVA0321	transcriptional regulator	88.6
murD	UDP-N-acetylmuramoyl-L-alanyl-D-glutamate synthetase	92.6		VVA0330	hypothetical protein	94.9
murE	UDP-N-acetylmuramoylalanyl-D-glutamate--2,6-diaminopimelate ligase	93.3		VVA0331	Autotransporter adhesin (rtxA1)	58
murG	UDPdiphospho-muramoylpentapeptide beta-N- acetylglucosaminyltransferase	91		VVA0337	carbonic anhydrase	87.3
mutL	DNA mismatch repair protein	82.4		VVA0338	small-conductance mechanosensitive channel	91.9
napG	quinol dehydrogenase periplasmic component	94.6		VVA0339	hypothetical protein	92.9
napH	quinol dehydrogenase membrane component	79.4		VVA0340	methyl-accepting chemotaxis protein	94.7
ndk	nucleoside diphosphate kinase	90.9		VVA0341	hypothetical protein	95.9
nhaA	pH-dependent sodium/proton antiporter	95.3		VVA0342	acetyltransferase	92.1
nhaB	sodium/proton antiporter	96.3		VVA0343	histone acetyltransferase HPA2	91.5
nhaR	transcriptional activator NhaR	95.3		VVA0344	hypothetical protein	90.9
nrdB	ribonucleotide-diphosphate reductase subunit beta	96.9		VVA0345	hypothetical protein	92.5
nrdR	transcriptional regulator NrdR	95.3		VVA0346	cobalt ABC transporter permease	91.3
nrfA	cytochrome c552	96.2		VVA0347	cobalt ABC transporter ATPase	89.9
nudC	NADH pyrophosphatase	94.5		VVA0348	hypothetical protein	96.2
nudE	ADP-ribose diphosphatase NudE	84.1		VVA0349	multidrug resistance efflux pump	93.4
nusA	transcription elongation factor NusA	98.6		VVA0350	hypothetical protein	95.1
nusB	transcription antitermination protein NusB	96.2		VVA0351	diguanylate cyclase	93.8
nusG	transcription antitermination protein NusG	100		VVA0352	hypothetical protein	91.9
obgE	GTPase ObgE	100		VVA0353	hypothetical protein	91.8
ompR	osmolarity response regulator	97.5		VVA0354	purine nucleoside phosphorylase	96.6
oppB	oligopeptide transporter permease	88.1		VVA0356	transcriptional regulator	76.8
oppD	oligopeptide ABC transporter ATP-binding protein	97.1		VVA0357	deoxyribodipyrimidine photolyase	90.8
panB	3-methyl-2-oxobutanoate hydroxymethyltransferase	93.3		VVA0358	hypothetical protein	93.6
panC	pantoate--beta-alanine ligase	98.9		VVA0359	outer membrane lipoprotein	97.5
pcm	protein-L-isoaspartate O-methyltransferase	93.5		VVA0360	DNA and RNA helicase	94.1
pdhR	transcriptional regulator PdhR	97.9		VVA0361	oligopeptidase B	88.1
pdxA	4-hydroxythreonine-4-phosphate dehydrogenase	93.5		VVA0362	heme transport protein	91
pfkA	6-phosphofructokinase	90.9		VVA0363	hypothetical protein	85.3
pflA	pyruvate formate lyase-activating enzyme 1	81.3		VVA0364	hypothetical protein	88.7
pgi	glucose-6-phosphate isomerase	96.5		VVA0368	methyl-accepting chemotaxis protein	93.9
pgk	phosphoglycerate kinase	94.9		VVA0369	phosphate ABC transporter substrate-binding protein	95.7
pheS	phenylalanyl-tRNA synthetase subunit alpha	94.7		VVA0370	phosphate ABC transporter permease	88.9
pheT	phenylalanyl-tRNA synthetase subunit beta	95.5		VVA0371	phosphate ABC transporter permease	93.6
phoR	phosphate regulon sensor protein	92.3		VVA0372	phosphate ABC transporter ATP-binding protein	83.4
potA	putrescine/spermidine ABC transporter ATPase	95		VVA0373	diguanylate cyclase	94.1
potB	spermidine/putrescine ABC transporter membrane protein	93.4		VVA0374	hypothetical protein	90.6
potC	spermidine/putrescine ABC transporter membrane protein	94.9		VVA0376	hypothetical protein	93.1
prfA	peptide chain release factor 1	93		VVA0377	hypothetical protein	94.5
prfC	peptide chain release factor 3	95.9		VVA0378	hypothetical protein	94.2
prmA	50S ribosomal protein L11 methyltransferase	96.9		VVA0379	MoxR-like ATPase	88.9
proA	gamma-glutamyl phosphate reductase	94.6		VVA0380	methyl-accepting chemotaxis protein	93.9
prpB	2-methylisocitrate lyase	93.9		VVA0381	hypothetical protein	94.3
psd	phosphatidylserine decarboxylase	90.5		VVA0396	maltose ABC transporter ATP-binding protein	96.2
pspB	phage shock protein B	96		VVA0397	maltose ABC transporter substrate-binding protein	97.4
pssA	phosphatidylserine synthase	98.7		VVA0400	hypothetical protein	91.2
purH	bifunctional phosphoribosylaminoimidazolecarboxamide formyltransferase/IMP cyclohydrolase	97.2		VVA0401	acyl-CoA hydrolase	94.3
purN	phosphoribosylglycinamide formyltransferase	94		VVA0402	hypothetical protein	93.8
purT	phosphoribosylglycinamide formyltransferase 2	95		VVA0403	AraC family transcriptional regulator	78.7
pyrB	aspartate carbamoyltransferase catalytic subunit	77.1		VVA0404	hypothetical protein	90.4
pyrG	CTP synthase	91.1		VVA0405	hypothetical protein	92.5
pyrH	uridylate kinase	97.9		VVA0406	diguanylate cyclase	93
queA	S-adenosylmethionine--tRNA ribosyltransferase-isomerase	90.1		VVA0407	dihydroorotase	93.2
queF	7-cyano-7-deazaguanine reductase	94.4		VVA0408	flavodoxin reductase (ferredoxin-NADPH reductase) family protein 1	85.6
rbfA	ribosome-binding factor A	94.6		VVA0411	nicotinic acid mononucleotide adenylyltransferase	98.3
rbn	ribonuclease BN	95		VVA0412	hypothetical protein	87.2
rdgC	recombination associated protein	94.9		VVA0413	hypothetical protein	92.6
recA	recombinase A	96.5		VVA0414	hypothetical protein	93
recC	exonuclease V subunit gamma	90.8		VVA0415	hypothetical protein	94.1
recF	recombination protein F	91.6		VVA0416	hypothetical protein	91.3
recO	DNA repair protein RecO	97.4		VVA0417	hypothetical protein	96.4
recR	recombination protein RecR	76.9		VVA0418	transcriptional regulator	98.3
recX	recombination regulator RecX	92.1		VVA0420	hemin ABC transporter permease	94
rho	transcription termination factor Rho	91.4		VVA0421	hemin ABC transporter substrate-binding protein	91.8
rhtB	homoserine/homoserine lactone efflux protein	93.1		VVA0422	biopolymer transport protein ExbD1	84.7
ribA	GTP cyclohydrolase II	91.7		VVA0423	biopolymer transport protein ExbB1	82.6
ribH	6,7-dimethyl-8-ribityllumazine synthase	88.4		VVA0424	periplasmic protein TonB1	77.8
rimM	16S rRNA-processing protein RimM	100		VVA0425	coproporphyrinogen III oxidase	80.5
rlmL	23S rRNA m(2)G2445 methyltransferase	100		VVA0428	hypothetical protein	86.6
rluD	23S rRNA pseudouridine synthase D	94.5		VVA0429	chemotaxis signal transduction protein	79.8
rnc	ribonuclease III	94.7		VVA0430	peptidyl-prolyl isomerase	94
rnfD	electron transport complex protein RnfD	88.7		VVA0431	universal stress protein UspA	96.5
rnhA	ribonuclease H	94.6		VVA0433	glycosidase	93.3
rnhB	ribonuclease HII	96.2		VVA0435	methyl-accepting chemotaxis protein	94.6
rnpA	ribonuclease P	79.5		VVA0437	methyl-accepting chemotaxis protein	93.5
rnpB	miscRNA	91.6		VVA0440	hypothetical protein	95
rplA	50S ribosomal protein L1	87.4		VVA0441	hypothetical protein	95.5
rplB	50S ribosomal protein L2	99.7		VVA0442	hypothetical protein	78.9
rplC	50S ribosomal protein L3	100		VVA0444	hypothetical protein	94.7
rplD	50S ribosomal protein L4	100		VVA0445	CbbY family protein	80.9
rplE	50S ribosomal protein L5	100		VVA0448	3-hydroxyisobutyrate dehydrogenase	91.9
rplF	50S ribosomal protein L6	99.8		VVA0450	acetyltransferase	93.8
rplI	50S ribosomal protein L9	100		VVA0451	hypothetical protein	94
rplJ	50S ribosomal protein L10	98		VVA0453	nucleoside permease	88.4
rplK	50S ribosomal protein L11	100		VVA0454	hypothetical protein	94.5
rplL	50S ribosomal protein L7/L12	99.5		VVA0455	alkylated DNA repair protein	90.9
rplM	50S ribosomal protein L13	100		VVA0456	diguanylate cyclase	91.3
rplN	50S ribosomal protein L14	100		VVA0457	methyl-accepting chemotaxis protein	87.3
rplO	50S ribosomal protein L15	100		VVA0458	transcriptional regulator	89.8
rplP	50S ribosomal protein L16	100		VVA0459	malate synthase	88.1
rplQ	50S ribosomal protein L17	100		VVA0460	diguanylate cyclase	92.7
rplR	50S ribosomal protein L18	100		VVA0461	bifunctional methionine sulfoxide reductase A/B	90.1
rplS	50S ribosomal protein L19	100		VVA0463	acetyltransferase	92.9
rplT	50S ribosomal protein L20	100		VVA0464	transcriptional regulator	93.8
rplU	50S ribosomal protein L21	100		VVA0465	hypothetical protein	89.9
rplV	50S ribosomal protein L22	100		VVA0466	transcriptional regulator	93.9
rplW	50S ribosomal protein L23	100		VVA0467	nucleotidase	92
rplX	50S ribosomal protein L24	100		VVA0468	AraC family transcriptional regulator	83.5
rpmA	50S ribosomal protein L27	98.1		VVA0469	hypothetical protein	93.1
rpmB	50S ribosomal protein L28	100		VVA0470	methyl-accepting chemotaxis protein	92.7
rpmC	50S ribosomal protein L29	98.7		VVA0471	lipoate-protein ligase A	85.3
rpmD	50S ribosomal protein L30	100		VVA0472	transcriptional regulator	85.2
rpmE	50S ribosomal protein L31	100		VVA0473	AraC family transcriptional regulator	92.6
rpmE2	50S ribosomal protein L31	100		VVA0475	4-aminobutyrate aminotransferase	78.7
rpmF	50S ribosomal protein L32	94.3		VVA0476	2-aminoethylphosphonate--pyruvate transaminase	78.6
rpmH	50S ribosomal protein L34	95.9		VVA0477	iron ABC transporter substrate-binding protein	86.9
rpmI	50S ribosomal protein L35	100		VVA0478	spermidine/putrescine ABC transporter ATPase	85.5
rpoB	DNA-directed RNA polymerase subunit beta	100		VVA0480	transcriptional regulator	94.6
rpoZ	DNA-directed RNA polymerase subunit omega	98.6		VVA0481	hypothetical protein	92.8
rpsA	30S ribosomal protein S1	97.1		VVA0482	hypothetical protein	89.4
rpsB	30S ribosomal protein S2	100		VVA0483	transcriptional regulator	87.5
rpsC	30S ribosomal protein S3	100		VVA0485	hypothetical protein	72.9
rpsD	30S ribosomal protein S4	100		VVA0494	transport protein	92.3
rpsE	30S ribosomal protein S5	100		VVA0496	L-serine deaminase	92.1
rpsF	30S ribosomal protein S6	100		VVA0497	hypothetical protein	86.9
rpsH	30S ribosomal protein S8	100		VVA0498	exopolyphosphatase	96
rpsI	30S ribosomal protein S9	100		VVA0499	MutT/nudix family protein	96
rpsJ	30S ribosomal protein S10	100		VVA0500	D-alanyl-D-alanine carboxypeptidase	91.6
rpsL	30S ribosomal protein S12	100		VVA0501	hypothetical protein	85.4
rpsM	30S ribosomal protein S13	100		VVA0505	hypothetical protein	97.4
rpsN	30S ribosomal protein S14	100		VVA0506	transcriptional regulator BetI	95.8
rpsO	30S ribosomal protein S15	100		VVA0507	betaine aldehyde dehydrogenase	94.2
rpsP	30S ribosomal protein S16	100		VVA0508	choline dehydrogenase	96
rpsQ	30S ribosomal protein S17	100		VVA0509	glycine/betaine ABC transporter substrate-binding protein	95.6
rpsR	30S ribosomal protein S18	99.2		VVA0510	glycine/betaine ABC transporter permease	91.5
rpsS	30S ribosomal protein S19	100		VVA0511	proline/glycine betaine ABC transporter ATPase	94.7
rpsT	30S ribosomal protein S20	100		VVA0512	hypothetical protein	96.6
rpsU	30S ribosomal protein S21	100		VVA0514	phosphoenolpyruvate synthase	93
rrmA	23S rRNA methyltransferase A	100		VVA0515	hypothetical protein	93.5
rrmJ	23S rRNA methyltransferase J	91.8		VVA0516	hypothetical protein	90.9
rRNA-16Si	16S ribosomal RNA	98.4		VVA0517	hypothetical protein	93.3
rRNA-23Sh	23S ribosomal RNA	100		VVA0518	hypothetical protein	79.9
rRNA-5Sd	5S ribosomal RNA	100		VVA0522	phosphatase	91.1
rseB	periplasmic negative regulator of sigmaE	92.4		VVA0523	threonine aldolase	90.9
rumA	23S rRNA 5-methyluridine methyltransferase	94.8		VVA0524	hypothetical protein	86.9
ruvA	Holliday junction DNA helicase RuvA	94.5		VVA0525	glucose dehydrogenase-B	89.9
ruvB	Holliday junction DNA helicase RuvB	96.1		VVA0528	chaperone	78.2
ruvC	Holliday junction resolvase	97.2		VVA0531	hypothetical protein	98.6
sbcB	exonuclease I	93.5		VVA0532	hypothetical protein	95.1
sdhB	succinate dehydrogenase iron-sulfur subunit	95.9		VVA0533	hypothetical protein	90.2
sdhC	succinate dehydrogenase cytochrome b556 large membrane subunit	95.4		VVA0534	membrane-fusion protein	92.5
secA	preprotein translocase subunit SecA	100		VVA0535	AcrB/AcrD/AcrF family transporter	92.3
secD	preprotein translocase subunit SecD	94.3		VVA0536	hypothetical protein	89.6
secE	preprotein translocase subunit SecE	94.9		VVA0537	Zinc metalloprotease	86.9
secF	preprotein translocase subunit SecF	100		VVA0540	hypothetical protein	93.3
secG	preprotein translocase subunit SecG	94.9		VVA0543	hypothetical protein	90.5
secY	preprotein translocase subunit SecY	99.4		VVA0544	amino acid permease	94.3
serB	phosphoserine phosphatase	100		VVA0549	methyl-accepting chemotaxis protein	74.1
sspA	stringent starvation protein A	90.8		VVA0550	glutamate decarboxylase	92.9
sucA	2-oxoglutarate dehydrogenase E1 component	96.7		VVA0551	N-acetylglucosamine-binding protein A	90.9
sucC	succinyl-CoA synthetase subunit beta	94.3		VVA0552	permease	92.4
surE	stationary phase survival protein SurE	93.1		VVA0553	hypothetical protein	92.1
tatA	twin arginine translocase protein A	94.1		VVA0554	hypothetical protein	86.4
tbpA	thiamine transporter substrate binding subunit	99.6		VVA0555	membrane-associated phospholipid phosphatase	85.8
tgt	queuine tRNA-ribosyltransferase	89		VVA0557	deacylase	90.1
thiE	thiamine-phosphate pyrophosphorylase	85.5		VVA0558	hypothetical protein	83.4
thiG	thiazole synthase	72.8		VVA0559	NAD-dependent aldehyde dehydrogenase	89.9
thiH	thiamine biosynthesis protein ThiH	88		VVA0560	cytochrome c553	91.7
thrA	bifunctional aspartokinase I/homoserine dehydrogenase I	88.9		VVA0561	threonine aldolase	92.8
thyA	thymidylate synthase	89.6		VVA0562	MutT/nudix family protein	95.6
tig	trigger factor	92.3		VVA0563	MoxR-like ATPase	92.2
tmk	thymidylate kinase	96.2		VVA0565	hypothetical protein	94.5
tmRNA	miscRNA	96.6		VVA0566	PRS2 protein	90
tolB	translocation protein TolB	98.9		VVA0567	threonine efflux protein	92.1
tolC	outer membrane channel protein	97.2		VVA0568	D-ribose pyranase	93.9
torD	chaperone protein TorD	88.8		VVA0569	D-ribose transporter ATP-binding protein	93.5
tpiA	triosephosphate isomerase	93.7		VVA0571	ribose ABC transporter substrate-binding protein	82.1
treR	trehalose repressor	98.3		VVA0572	ribokinase	91.8
trkA	potassium transporter peripheral membrane protein	92.4		VVA0573	transcriptional regulator	83.2
trmB	tRNA (guanine-N(7)-)-methyltransferase	92		VVA0575	chemotaxis signal transduction protein	94.7
trmD	tRNA (guanine-N(1)-)-methyltransferase	94.8		VVA0576	fatty-acid desaturase	92.9
trmE	tRNA modification GTPase TrmE	98.5		VVA0577	histone acetyltransferase HPA2	80.8
tRNA-Ala-2	tRNA-Ala-2	82.9		VVA0579	methyl-accepting chemotaxis protein	90.5
tRNA-Arg-1	tRNA-Arg-1	78.8		VVA0586	DNA repair exonuclease	93.8
tRNA-Arg-2	tRNA-Arg-2	93.8		VVA0587	exonuclease SbcC	86.7
tRNA-Arg-3	tRNA-Arg-3	83.8		VVA0588	hypothetical protein	92.8
tRNA-Arg-8	tRNA-Arg-8	92.5		VVA0589	transcriptional regulator	96.3
tRNA-Arg-9	tRNA-Arg-9	95		VVA0593	rough colony protein RcpA	79.2
tRNA-Asp-6	tRNA-Asp-6	95		VVA0594	hypothetical protein	93.8
tRNA-Gln-1	tRNA-Gln-1	93.8		VVA0595	hypothetical protein	93.3
tRNA-Gln-2	tRNA-Gln-2	92.5		VVA0596	TadA protein	92.9
tRNA-Gln-3	tRNA-Gln-3	92.5		VVA0597	Flp pilus assembly protein TadB	80.6
tRNA-Gly-2	tRNA-Gly-2	92.5		VVA0599	Flp pilus assembly protein TadD	81.4
tRNA-Gly-3	tRNA-Gly-3	93.8		VVA0600	hypothetical protein	79.1
tRNA-Gly-5	tRNA-Gly-5	93.8		VVA0603	hypothetical protein	91
tRNA-Gly-7	tRNA-Gly-7	93.8		VVA0606	hypothetical protein	89.8
tRNA-Gly-8	tRNA-Gly-8	93.8		VVA0607	hypothetical protein	95
tRNA-His-2	tRNA-His-2	93.8		VVA0608	lipase	92.9
tRNA-Ile-1	tRNA-Ile-1	92.5		VVA0613	transcriptional regulator CitB	88.2
tRNA-Ile-2	tRNA-Ile-2	95		VVA0614	acetyltransferase	84.2
tRNA-Leu-1	tRNA-Leu-1	95		VVA0615	MutT/nudix family protein	90.6
tRNA-Leu-10	tRNA-Leu-10	100		VVA0617	hypothetical protein	93.5
tRNA-Leu-8	tRNA-Leu-8	100		VVA0618	catechol siderophore ABC transporter permease	85.8
tRNA-Met-1	tRNA-Met-1	100		VVA0619	catechol siderophore ABC transporter permease	92
tRNA-Met-2	tRNA-Met-2	100		VVA0620	catechol siderophore ABC transporter ATP-binding protein	91.8
tRNA-Met-5	tRNA-Met-5	95		VVA0622	transcriptional regulator	93.1
tRNA-Met-7	tRNA-Met-7	95		VVA0623	hypothetical protein	80.2
tRNA-Met-9	tRNA-Met-9	93.8		VVA0624	hypothetical protein	89.2
tRNA-Phe-3	tRNA	93.8		VVA0625	hydroxymethylglutaryl-CoA reductase	92.1
tRNA-Pro-1	tRNA-Pro-1	88.8		VVA0626	hypothetical protein	90.1
tRNA-Pro-2	tRNA-Pro-2	95		VVA0628	hypothetical protein	93.6
tRNA-Pro-3	tRNA-Pro-3	95		VVA0632	TMAO reductase system periplasmic protein TorT	78.6
tRNA-Ser-3	tRNA-Ser-3	95		VVA0633	signal transduction histidine kinase	91.8
tRNA-Thr-2	tRNA-Thr-2	100		VVA0635	hypothetical protein	98.4
tRNA-Thr-5	tRNA-Thr-5	92.5		VVA0636	fatty acid cis/trans isomerase	93.6
tRNA-Trp-2	tRNA-Trp-2	91.3		VVA0638	hypothetical protein	93.5
tRNA-Val-3	tRNA-Val-3	95		VVA0639	hypothetical protein	93
tRNA-Val-4	tRNA-Val-4	95		VVA0640	cytochrome c-type protein	92.5
tRNA-Val-5	tRNA-Val-5	95		VVA0641	cytochrome c553	84.1
trpA	tryptophan synthase subunit alpha	86.3		VVA0642	deca-heme c-type cytochrome	83.6
trpD	anthranilate phosphoribosyltransferase	94.9		VVA0643	deca-heme c-type cytochrome	93.3
truA	tRNA pseudouridine synthase A	91.4		VVA0644	hypothetical protein	90.8
truB	tRNA pseudouridine synthase B	88.7		VVA0646	ATP-dependent RNA helicase DbpA	91.9
truD	tRNA pseudouridine synthase D	92.4		VVA0647	signal transduction histidine kinase	88.5
tsf	elongation factor Ts	93		VVA0648	response regulator VieA	93
tuf	elongation factor Tu	100		VVA0649	response regulator	93.3
ubiA	4-hydroxybenzoate octaprenyltransferase	94.9		VVA0650	hypothetical protein	91.1
ubiB	ubiquinone biosynthesis protein UbiB	93.9		VVA0651	diguanylate cyclase	92.4
ubiE	ubiquinone/menaquinone biosynthesis methyltransferase	96.8		VVA0653	phosphate ABC transporter substrate-binding protein	92.3
ugpC	glycerol-3-phosphate transporter ATP-binding subunit	96.2		VVA0654	hypothetical protein	91.1
upp	uracil phosphoribosyltransferase	81		VVA0655	AraC family transcriptional regulator	86.6
uppP	UDP pyrophosphate phosphatase	97.5		VVA0656	exoribonuclease II	92.8
ushA	bifunctional UDP-sugar hydrolase/5'-nucleotidase periplasmic	95.3		VVA0657	DNA and RNA helicase	98.5
uvrA	excinuclease ABC subunit A	92.6		VVA0658	acetate kinase	92.7
uvrC	excinuclease ABC subunit C	88.1		VVA0659	arylsulfatase	91.4
valS	valyl-tRNA synthetase	91.5		VVA0662	arylsulfatase	88.7
vmrA	multidrug efflux pump VmrA	94.5		VVA0663	MoxR-like ATPase	90.4
VV0001	flavodoxin	92.4		VVA0664	hypothetical protein	90.7
VV0003	inner membrane protein translocase component YidC	92.7		VVA0665	hypothetical protein	85.8
VV0006	polar amino acid ABC transporter ATPase	94.4		VVA0666	hypothetical protein	88.7
VV0007	amino acid ABC transporter permease	94.7		VVA0667	hypothetical protein	80.7
VV0009	amino acid ABC transporter periplasmic protein	88.6		VVA0668	hypothetical protein	86.4
VV0012	DNA polymerase III subunit beta	94.2		VVA0669	transcriptional regulator	90.8
VV0015	16 kDa heat shock protein A	93.5		VVA0670	hypothetical protein	89.8
VV0022	hypothetical protein	93.1		VVA0671	hypothetical protein	90.4
VV0023	NADH dehydrogenase subunit II-related protein	82.2		VVA0672	arylsulfatase	92.8
VV0024	sulfur transfer protein SirA	97.7		VVA0673	hypothetical protein	89.4
VV0025	hypothetical protein	99.2		VVA0674	hypothetical protein	87.3
VV0026	transcriptional regulator	97.3		VVA0675	permease	91.6
VV0027	Zn-binding alcohol dehydrogenase	90.1		VVA0676	hypothetical protein	95.6
VV0030	hypothetical protein	90		VVA0678	hypothetical protein	96.5
VV0031	Trk-type K+ transport system, membrane component	96.3		VVA0679	permease	91.2
VV0034	DNA-binding transcriptional regulator IlvY	94.6		VVA0680	multidrug resistance efflux pump	87.6
VV0035	ketol-acid reductoisomerase	90.7		VVA0682	hypothetical protein	90.9
VV0036	hypothetical protein	94		VVA0683	hypothetical protein	88.6
VV0037	multidrug resistance protein	96		VVA0684	hypothetical protein	96.1
VV0038	membrane-fusion protein	93.7		VVA0685	amidohydrolase	77.2
VV0039	transcriptional regulator	93.8		VVA0691	glycine dehydrogenase	92.1
VV0040	ATP-dependent DNA helicase Rep	96.6		VVA0692	glycine cleavage system protein H	98.2
VV0041	cytochrome c5	93.6		VVA0693	serine hydroxymethyltransferase	93
VV0043	peptide ABC transporter, ATP-binding protein	94.7		VVA0695	transcriptional regulator	82.8
VV0044	peptide ABC transporter, periplasmic peptide-binding protein	95.9		VVA0696	glycine cleavage system T protein	93.5
VV0045	peptide ABC transporter permease	95.6		VVA0697	secreted trypsin-like serine protease	89.6
VV0046	peptide ABC transporter permease	97		VVA0698	transcriptional regulator	91.2
VV0048	hypothetical protein	91.8		VVA0699	membrane-fusion protein	82.6
VV0061	gluconate permease	85.7		VVA0700	membrane-fusion protein	88.1
VV0062	keto-hydroxyglutarate-aldolase/keto-deoxy-phosphogluconate aldolase	90.8		VVA0701	AcrB/AcrD/AcrF family transporter	89.9
VV0065	glutathione reductase	93.3		VVA0703	hypothetical protein	85.8
VV0066	hypothetical protein	94		VVA0704	phosphotransferase system, fructose-specific IIC component	88.9
VV0067	Zn-dependent oligopeptidase	94.2		VVA0705	fructose-1-phosphate kinase	91.9
VV0069	DNA-binding transcriptional regulator AsnC	90.1		VVA0706	bifunctional PTS system fructose-specific transporter subunit IIA/HPr protein	89.6
VV0070	sensory box/GGDEF family protein	95.3		VVA0708	DNA-binding transcriptional regulator FruR	89.6
VV0071	SAM-dependent methyltransferase	91.9		VVA0709	hypothetical protein	86.5
VV0072	hypothetical protein	93.2		VVA0710	hypothetical protein	90.1
VV0073	madN protein	88.2		VVA0711	hypothetical protein	94.1
VV0074	ferritin-like protein	92.6		VVA0712	hypothetical protein	92.6
VV0076	universal stress protein UspB	80.8		VVA0713	pyruvate kinase	87.9
VV0078	heme biosynthesis protein	94.8		VVA0714	sugar phosphate permease	93.9
VV0079	heme biosynthesis protein	91		VVA0715	iron ABC transporter substrate-binding protein	85.6
VV0086	diaminopimelate decarboxylase	87.6		VVA0716	signal transduction histidine kinase regulating phosphoglycerate transport system	87.8
VV0088	hypothetical protein	87.6		VVA0717	phosphoglycerate transport system transcriptional regulatory protein PgtA	86.3
VV0090	hydrolase	83.4		VVA0720	chitinase	90.9
VV0091	diguanylate cyclase	88.4		VVA0722	formate--tetrahydrofolate ligase	92.4
VV0092	hypothetical protein	89.8		VVA0723	inosine-guanosine kinase	93.8
VV0093	hypothetical protein	89.6		VVA0724	hypothetical protein	96.3
VV0095	hydrolase	90.5		VVA0725	hypothetical protein	89.6
VV0096	lysophospholipase	94.8		VVA0726	hypothetical protein	90.1
VV0098	signal transduction protein	95.7		VVA0727	CbbY family protein	79.3
VV0099	transcriptional regulator	89.5		VVA0728	methyl-accepting chemotaxis protein	94.6
VV0100	glyceraldehyde-3-phosphate dehydrogenase	92		VVA0730	hypothetical protein	91.6
VV0101	protein-tyrosine phosphatase	92.8		VVA0731	DNA and RNA helicase	94.8
VV0102	transporter	91.6		VVA0732	hypothetical protein	91.8
VV0103	hypothetical protein	93.9		VVA0733	hypothetical protein	93.1
VV0104	hypothetical protein	93.2		VVA0735	cytochrome B561	93.6
VV0105	hypothetical protein	90.3		VVA0736	hypothetical protein	95.3
VV0107	hypothetical protein	87.1		VVA0737	formate transporter 1	94.4
VV0109	multiple antibiotic transporter	95.7		VVA0738	transcriptional regulator	94.3
VV0110	hypothetical protein	77.4		VVA0739	hypothetical protein	91.8
VV0111	N6-adenine-specific methylase	92.2		VVA0744	transmembrane transport protein	77.1
VV0112	signal recognition particle GTPase	96.3		VVA0746	hypothetical protein	83.2
VV0113	cell division ATP-binding protein FtsE	86		VVA0749	hypothetical protein	89.3
VV0114	cell division protein	96.5		VVA0751	alkylphosphonate uptake protein	97.5
VV0115	RNA polymerase factor sigma-32	94.3		VVA0753	long-chain fatty acid transport protein	81.6
VV0118	hypothetical protein	95.6		VVA0754	Zn-dependent protease	87.1
VV0119	flagellar basal body-associated protein FliL-like protein	94.8		VVA0755	Zn-dependent protease with chaperone function	92.4
VV0120	chorismate-pyruvate lyase	96.1		VVA0756	hypothetical protein	95
VV0122	glycerol-3-phosphate acyltransferase	94		VVA0757	hypothetical protein	87.3
VV0123	LexA repressor	93.3		VVA0758	ABC transporter substrate-binding protein	92.4
VV0124	O-methyltransferase-related protein	96.6		VVA0759	hypothetical protein	94.1
VV0126	soluble pyridine nucleotide transhydrogenase	93.3		VVA0760	glycosidase	90.4
VV0127	DNA-binding transcriptional repressor FabR	94.2		VVA0761	transcriptional regulator	93.7
VV0128	hypothetical protein	96.9		VVA0762	hypothetical protein	92.2
VV0129	tRNA (uracil-5-)-methyltransferase	95.8		VVA0763	hypothetical protein	90.6
VV0167	ATPase	91.4		VVA0764	isopenicillin N synthase	93
VV0168	glutamate racemase	77		VVA0766	DnaJ-class molecular chaperone	95.6
VV0169	RNA-binding protein	97.4		VVA0768	acetyltransferase	90.8
VV0174	signal transduction protein	96		VVA0769	ABC transporter ATPase	87.4
VV0175	hypothetical protein	84.7		VVA0770	diguanylate cyclase	89
VV0176	hypothetical protein	91.6		VVA0771	trans-2-enoyl-CoA reductase	74.6
VV0178	hypothetical protein	91.4		VVA0772	ABC transporter ATPase	74.9
VV0181	sec-independent translocase	93.6		VVA0774	ABC transporter permease	88.5
VV0182	Sec-independent protein secretion pathway component TatC	96.2		VVA0775	hypothetical protein	91.9
VV0184	Mg-dependent DNase	95.6		VVA0776	allophanate hydrolase subunit 2	92.1
VV0185	delta-aminolevulinic acid dehydratase	88.6		VVA0777	allophanate hydrolase subunit 1	82.7
VV0186	DNA polymerase I	96.3		VVA0778	LamB/YcsF family protein	84.1
VV0188	cytochrome c4	91.2		VVA0779	hypothetical protein	84.1
VV0189	methyltransferase-like protein	98.5		VVA0780	hypothetical protein	91.8
VV0191	hypothetical protein	77.6		VVA0782	transcriptional regulator	91.5
VV0192	hypothetical protein	98		VVA0783	acyl-CoA synthetase	78.1
VV0193	coproporphyrinogen III oxidase	98.8		VVA0784	hypothetical protein	95.3
VV0195	diguanylate cyclase	96.4		VVA0787	translation initiation factor Sui1	90.8
VV0196	nitrogen regulation protein	95.4		VVA0812	NAD(P) transhydrogenase subunit alpha	94.4
VV0198	hypothetical protein	96		VVA0915	hypothetical protein	88.5
VV0200	GTP-binding protein TypA	95.7		VVA0916	periplasmic protein TonB2	91.1
VV0201	ATPase	97.5		VVA0917	biopolymer transport protein ExbD2	91.9
VV0202	hypothetical protein	91.4		VVA0918	biopolymer transport protein ExbB2	92.6
VV0204	D-tyrosyl-tRNA(Tyr) deacylase	96		VVA0919	biopolymer transport protein ExbB-related protein	87.8
VV0205	acetyltransferase	94.5		VVA0920	hypothetical protein	94.3
VV0206	hypothetical protein	89.9		VVA0921	hypothetical protein	94.1
VV0207	phosphoenolpyruvate carboxykinase	92.4		VVA0924	uroporphyrinogen-III methylase	82.6
VV0209	ribosome-associated heat shock protein	95.3		VVA0925	formate dehydrogenase	89.5
VV0213	type II secretory pathway, component EpsC	97.7		VVA0927	NAD(P)H-nitrite reductase	91.4
VV0214	type II secretory pathway, component EpsD	97.2		VVA0928	methyl-accepting chemotaxis protein	90.8
VV0215	type II secretory pathway, ATPase EpsE	76.6		VVA0929	hypothetical protein	90.3
VV0216	type II secretory pathway, component EpsF	92.7		VVA0930	hypothetical protein	93.9
VV0217	type II secretory pathway, pseudopilin EpsG	92.8		VVA0931	acyl dehydratase	97.2
VV0218	type II secretory pathway, pseudopilin EpsH	88.4		VVA0933	signal transduction histidine kinase	93.7
VV0219	type II secretory pathway, pseudopilin EpsI	79.7		VVA0934	methylase of chemotaxis methyl-accepting protein	96.3
VV0220	type II secretory pathway, component EpsJ	77.5		VVA0935	protein-glutamate methylesterase	85.8
VV0221	type II secretory pathway, component EpsK	95		VVA0936	hypothetical protein	93.8
VV0222	type II secretory pathway, component EpsL	93.7		VVA0937	transcriptional regulator	98.7
VV0223	type II secretory pathway, component EpsM	93.2		VVA0938	hypothetical protein	88.6
VV0224	type II secretion pathway protein N	92.1		VVA0939	DNA and RNA helicase	92.8
VV0225	3'-phosphoadenosine 5'-phosphosulfate (PAPS) 3'-phosphatase	91		VVA0949	nitrate transporter system, ATPase component	85.6
VV0227	DNA uptake protein	92.4		VVA0950	nitrate transporter system, permease	92.5
VV0230	biotin biosynthesis protein BioH	87.2		VVA0951	nitrate ABC transporter substrate-binding protein	87.4
VV0233	hypothetical protein	80.8		VVA0952	two-component response regulatory protein	89.8
VV0234	transcriptional accessory protein	100		VVA0953	dienelactone hydrolase	87.9
VV0238	xanthine/uracil permease family protein	91.2		VVA0954	hypothetical protein	92.2
VV0239	ATP-dependent DNA helicase RecG	91.7		VVA0956	uroporphyrinogen-III methylase	81
VV0240	tRNA guanosine-2'-O-methyltransferase	90.9		VVA0958	anaerobic dehydrogenase	86.1
VV0241	bifunctional (p)ppGpp synthetase II/ guanosine-3',5'-bis pyrophosphate 3'-pyrophosphohydrolase	92.9		VVA0959	acetyltransferase	90.1
VV0244	hypothetical protein	92.5		VVA0960	glycosidase	95.4
VV0245	periplasmic protein TonB2	96.6		VVA0965	cytotoxin, cytolysin precursor VvhA	94.2
VV0246	tonB system transport protein ExbD2	97.3		VVA0975	hypothetical protein	88
VV0247	tonB system transport protein ExbB2	98.8		VVA0979	hemolysin-coregulated protein	97.9
VV0248	TolR protein	97.2		VVA0982	hypothetical protein	80.1
VV0249	hypothetical protein	95.2		VVA0983	hypothetical protein	75.1
VV0250	outer membrane receptor protein	88.9		VVA0985	hypothetical protein	74.1
VV0251	ABC transporter permease	91.8		VVA0988	hypothetical protein	85.8
VV0252	ABC transporter permease	95		VVA0989	phosphoprotein phosphatase	77.7
VV0253	oligopeptide ABC transporter periplasmic protein	94.3		VVA0990	hypothetical protein	92.8
VV0254	oligopeptide ABC transporter ATPase	93.3		VVA0991	hypothetical protein	81.1
VV0397	30S ribosomal protein S11	94.7		VVA0992	hypothetical protein	86.1
VV0399	DNA-directed RNA polymerase subunit alpha	100		VVA0993	hypothetical protein	90.3
VV0402	FKBP-type peptidyl-prolyl cis-trans isomerase 1	100		VVA0996	hypothetical protein	75.1
VV0403	hypothetical protein	82.4		VVA0997	glutathione S-transferase	84.9
VV0414	adenylylsulfate kinase	90.2		VVA0998	transcriptional regulator	75.6
VV0415	hypothetical protein	96.2		VVA0999	DNA-binding protein	92
VV0417	hypothetical protein	94.5		VVA1002	hypothetical protein	91.7
VV0418	peptide ABC transporter permease	97.4		VVA1007	SAM-dependent methyltransferase	79.4
VV0419	peptide ABC transporter ATPase	96.3		VVA1008	transcriptional regulator	76.1
VV0424	transcriptional regulator	96.2		VVA1010	hypothetical protein	81.3
VV0426	hypothetical protein	96.7		VVA1016	rsponse regulator	80.1
VV0427	methionine sulfoxide reductase A	98.6		VVA1020	adenosine deaminase	77.8
VV0428	outer membrane protein	93.5		VVA1021	pyruvate dehydrogenase E1 component subunit alpha	86.5
VV0429	hypothetical protein	94.5		VVA1022	pyruvate dehydrogenase E1 component subunit beta	81.6
VV0432	inorganic pyrophosphatase	90		VVA1023	branched-chain alpha-keto acid dehydrogenase subunit E2	78.8
VV0435	UDP-N-acetylmuramate-alanine ligase	88.9		VVA1028	methyl-accepting chemotaxis protein	93
VV0436	aromatic acid decarboxylase	93.3		VVA1032	RTX toxin activating protein	80.1
VV0439	thiamine ABC transporter ATP-binding protein	92.3		VVA1034	RTX toxin transporter	76.5
VV0440	hypothetical protein	91.6		VVA1036	RTX toxin secretion ATP-binding protein	86.6
VV0441	peptidase PmbA	87.8		VVA1038	3-hydroxyisobutyrate dehydrogenase	75.9
VV0442	magnesium transporter	94.9		VVA1039	enoyl-CoA hydratase/isomerase	72.1
VV0444	phosphocarrier protein NPr	94.7		VVA1040	enoyl-CoA hydratase	87.8
VV0445	hypothetical protein	96.4		VVA1041	acyl-CoA dehydrogenase	88.3
VV0446	nitrogen regulatory IIA protein PtsN	96.8		VVA1042	NAD-dependent aldehyde dehydrogenase	83.6
VV0447	sigma-54 modulation protein	93.1		VVA1043	acetyl-CoA acetyltransferase	82.6
VV0448	RNA polymerase factor sigma-54	99.7		VVA1044	transcriptional regulator	85.8
VV0449	ABC transporter ATPase	97.6		VVA1046	acyl-CoA dehydrogenase	85.8
VV0450	hypothetical protein	94.9		VVA1047	acetyl-CoA carboxylase, carboxyltransferase component	81.6
VV0452	3-deoxy-D-manno-octulosonate 8-phosphate phosphatase	84.7		VVA1048	enoyl-CoA hydratase/isomerase	82.8
VV0454	sodium/calcium exchanger protein	96.2		VVA1049	hydroxymethylglutaryl-CoA lyase	72.5
VV0456	ABC transporter permease	89.8		VVA1050	peroxiredoxin	89.4
VV0457	ABC transporter periplasmic protein	95.2		VVA1051	alkyl hydroperoxide reductase	91.2
VV0458	ABC transporter auxiliary component	94.9		VVA1052	cold shock protein	96.3
VV0459	anti-sigma B factor antagonist	91.7		VVA1056	transcriptional regulator	92.5
VV0460	transcriptional regulator	99.1		VVA1057	NADP-dependent oxidoreductase	91.6
VV0461	UDP-N-acetylglucosamine 1-carboxyvinyltransferase	100		VVA1058	glutathione S-transferase	91.8
VV0462	1-acyl-sn-glycerol-3-phosphate acyltransferase	95.2		VVA1059	hypothetical protein	94.7
VV0463	hypothetical protein	96.6		VVA1061	response repressor in two-component regulatory system with UhpB	92.6
VV0464	TRAP-type transport system, fused permease	97.5		VVA1062	sensory histidine kinase UhpB	92.6
VV0465	TRAP-type transport system, periplasmic protein	88.9		VVA1063	regulatory protein UhpC	95
VV0466	arginine repressor	97.4		VVA1064	phosphomannose isomerase	91.8
VV0467	malate dehydrogenase	97.7		VVA1065	diguanylate cyclase	93
VV0469	geranylgeranyl pyrophosphate synthase	96.7		VVA1066	hypothetical protein	80.2
VV0473	hypothetical protein	95.7		VVA1067	cold shock protein	100
VV0474	hypothetical protein	94.7		VVA1068	hypothetical protein	94.5
VV0475	dihydrofolate reductase	93.1		VVA1070	hypothetical protein	84.8
VV0480	parvulin-like peptidyl-prolyl isomerase	93.9		VVA1071	glutaredoxin	93.7
VV0483	hypothetical protein	87.2		VVA1073	hypothetical protein	94.2
VV0485	isopropylmalate isomerase large subunit	89.1		VVA1074	hypothetical protein	94.7
VV0486	3-isopropylmalate dehydrogenase	93.9		VVA1075	FKBP-type peptidylprolyl isomerase	85.3
VV0487	2-isopropylmalate synthase	95.2		VVA1076	CbbY family protein	93.1
VV0488	hypothetical protein	96.3		VVA1077	methyl-accepting chemotaxis protein	88.9
VV0491	membrane-associated phospholipid phosphatase	93.1		VVA1078	acriflavin resistence protein	93.4
VV0492	glycosyl transferase family protein	90.7		VVA1079	membrane-fusion protein	93
VV0494	long-chain acyl-CoA synthetase	94.3		VVA1080	deoxycytidylate deaminase	93.3
VV0495	acetolactate synthase 3 catalytic subunit	93		VVA1081	peptidase T	90.7
VV0497	diguanylate cyclase	96.2		VVA1082	hypothetical protein	89.1
VV0499	transcriptional regulator	93.1		VVA1086	chloride channel protein	92.5
VV0500	pyruvate kinase	92		VVA1088	tellurite resistance protein	93
VV0501	sugar metabolism transcriptional regulator	94.3		VVA1093	molybdopterin biosynthesis protein MoeB	88.7
VV0507	extracellular solute-binding protein	95.8		VVA1095	rhodanese-related sulfurtransferase	93.2
VV0508	hemolysin	91.9		VVA1097	signal transduction protein	83.8
VV0561	RNA polymerase sigma factor RpoD	93.7		VVA1099	chitinase	89.6
VV0563	hypothetical protein	93.2		VVA1100	transcriptional regulator	90.8
VV0565	DNA-binding/iron metalloprotein/AP endonuclease	96.2		VVA1101	transaldolase B	92.3
VV0566	beta-ketoadipate enol-lactone hydrolase	95.8		VVA1105	methyl-accepting chemotaxis protein	93
VV0567	glycerol-3-phosphate acyltransferase PlsY	93.5		VVA1106	phospho-2-dehydro-3-deoxyheptonate aldolase	96.4
VV0568	dihydroneopterin aldolase	95.9		VVA1107	hypothetical protein	94.7
VV0569	7;8-dihydro-6-hydroxymethylpterin- pyrophosphokinase	93.9		VVA1108	protoheme IX farnesyltransferase	89.1
VV0572	general secretion pathway protein A	96.7		VVA1109	cytochrome oxidase assembly protein	86.9
VV0573	SH3 domain-containing protein	86.1		VVA1110	hypothetical protein	87
VV0574	pho4 family protein	97.9		VVA1112	hypothetical protein	79.8
VV0576	phosphate transport regulator	97		VVA1113	cytochrome c oxidase subunit III	92.2
VV0578	Kef-type K+ transport system NAD-binding protein	97.4		VVA1114	cytochrome C oxidase assembly protein	90.1
VV0580	methyl-accepting chemotaxis protein	94.6		VVA1115	cytochrome c oxidase subunit I	92.2
VV0581	bifunctional glutamine-synthetase adenylyltransferase/deadenyltransferase	94.1		VVA1116	cytochrome c oxidase subunit II	93.3
VV0582	bifunctional heptose 7-phosphate kinase/heptose 1-phosphate adenyltransferase	94		VVA1117	phosphomannomutase	90.7
VV0584	MutT/nudix family protein	93.5		VVA1118	histone acetyltransferase HPA2	92
VV0585	hypothetical protein	95.4		VVA1119	threonine efflux protein	92
VV0586	cyclic 3',5'-adenosine monophosphate phosphodiesterase	98		VVA1120	AraC family transcriptional regulator	92.2
VV0587	esterase YqiA	84.3		VVA1121	branched-chain amino acid permease	87.9
VV0588	DNA topoisomerase IV subunit B	96.3		VVA1122	hypothetical protein	89.6
VV0589	DNA topoisomerase IV subunit A	92.9		VVA1123	fumarylacetoacetate hydrolase family protein	90.8
VV0590	protease DegS	95.3		VVA1124	transcriptional regulator	92.3
VV0591	protease DO	94.9		VVA1125	redox protein	90.8
VV0592	cytochrome d ubiquinol oxidase subunit III	94		VVA1128	thiol-disulfide isomerase	90.7
VV0593	ATPase	98.2		VVA1129	outer membrane protein	93.6
VV0596	ubiquinol-cytochrome c reductase, iron-sulfur subunit	93.5		VVA1130	hypothetical protein	93.6
VV0597	ubiquinol-cytochrome c reductase, cytochrome b	99.3		VVA1132	DME family transporter	93
VV0598	ubiquinol-cytochrome c reductase, cytochrome c1	97.6		VVA1133	glutaredoxin-like protein	93.8
VV0600	ClpXP protease specificity-enhancing factor	95.8		VVA1134	hypothetical protein	95.7
VV0601	hemolysin	91.8		VVA1135	hypothetical protein	94.4
VV0602	phosphoheptose isomerase	92.6		VVA1136	permease	87.1
VV0603	hypothetical protein	95.9		VVA1137	transcriptional regulator	92.6
VV0604	lipoprotein	97.3		VVA1138	diguanylate cyclase	89.2
VV0605	methyltransferase	93.3		VVA1139	translation initiation inhibitor	92.6
VV0607	cell division protein FtsL	94		VVA1140	3-carboxymuconate cyclase	85.6
VV0608	cell division protein FtsI	95.9		VVA1141	N-acetyl-beta-hexosaminidase	85.1
VV0610	UDP-N-acetylmuramyl pentapeptide synthase	96.3		VVA1143	Na+/proline symporter	79.6
VV0613	cell division membrane protein FtsW	93.9		VVA1144	translation initiation inhibitor	93.7
VV0616	cell division septal protein FtsQ	96.4		VVA1145	N-acyl-D-glutamate deacylase	88
VV0618	cell division protein FtsZ	90.8		VVA1146	amino acid aldolase or racemase	83.1
VV0620	hypothetical protein	97.9		VVA1148	transcriptional regulator	76.9
VV0622	NTP pyrophosphohydrolase	93.8		VVA1149	membrane-fusion protein	88.1
VV0623	dihydrodipicolinate reductase	94		VVA1150	multidrug ABC transporter ATPase	88.1
VV0624	carbamoyl phosphate synthase small subunit	92		VVA1151	multidrug ABC transporter permease	82.5
VV0629	permease	94.6		VVA1152	dehydrogenase	89.2
VV0630	transcriptional regulator	92.2		VVA1156	transcriptional regulator	89.8
VV0632	hypothetical protein	91.9		VVA1157	lactoylglutathione lyase	88.2
VV0633	Fe3+-hydroxamate ABC transporter periplasmic protein	79.9		VVA1159	DNA and RNA helicase	92.3
VV0634	adenosylcobinamide-phosphate synthase	81.4		VVA1161	hypothetical protein	82.7
VV0635	5'-methylthioadenosine/S-adenosylhomocysteine nucleosidase	78.3		VVA1164	hypothetical protein	73.8
VV0636	hypothetical protein	95.4		VVA1165	acetyltransferase	82.4
VV0638	glutamate synthase subunit beta	94.2		VVA1166	phospholipase C	89.5
VV0640	glutamate synthase subunit beta	93		VVA1168	hypothetical protein	86.7
VV0641	NADPH-dependent glutamate synthase, large subunit	92.4		VVA1173	histone acetyltransferase HPA2	86
VV0642	Fe-S oxidoreductase	95		VVA1174	nucleoside diphosphate kinase regulator	94.9
VV0643	sensory box/GGDEF family protein	89.3		VVA1179	guanosine 5'-monophosphate oxidoreductase	89.9
VV0644	aerobic respiration control sensor protein ArcB	92.2		VVA1180	hypothetical protein	93.1
VV0645	hypothetical protein	96.6		VVA1183	sugar kinase	87.5
VV0646	two-component response regulator	98		VVA1184	hypothetical protein	95.9
VV0648	ribonuclease activity regulator protein RraA	98.3		VVA1185	chemotaxis protein CheC	95.5
VV0649	hypothetical protein	90.9		VVA1186	hypothetical protein	98
VV0651	homoserine kinase	96.8		VVA1187	response regulator	90.6
VV0652	threonine synthase	96.2		VVA1188	nitrate/nitrite sensor protein NarQ	95.1
VV0653	autonomous glycyl radical cofactor GrcA	94.4		VVA1189	ferredoxin	81.5
VV0654	endonuclease IV	97.1		VVA1191	NapD protein	97.7
VV0655	uracil-DNA glycosylase	95.6		VVA1192	nitrate reductase catalytic subunit	95.5
VV0656	hypothetical protein	91.4		VVA1193	nitrate reductase cytochrome c-type subunit	95
VV0657	hypothetical protein	93.3		VVA1194	nitrate reductase	97.8
VV0658	sodium/alanine symporter	98.7		VVA1207	ABC transporter substrate-binding protein	87.7
VV0660	ATP-dependent RNA helicase SrmB	91.4		VVA1208	poly(3-hydroxyalkanoate) synthetase	81.3
VV0662	O-methyltransferase	93.7		VVA1209	hypothetical protein	97.7
VV0663	branched-chain amino acid permease	86.9		VVA1210	acetyl-CoA acetyltransferase	94.7
VV0664	flavodoxin FldB	93.1		VVA1214	hypothetical protein	84.4
VV0666	protein-disulfide isomerase	96		VVA1215	hypothetical protein	90.5
VV0667	ssDNA exonuclease RecJ	92.7		VVA1216	hypothetical protein	92.9
VV0668	protein chain release factor B	94		VVA1217	transcriptional regulator	88.4
VV0670	sigma-54 dependent transcriptional regulator	99.9		VVA1218	hypothetical protein	92.1
VV0671	hypothetical protein	95.8		VVA1219	hypothetical protein	88.4
VV0672	aldo/keto reductase family oxidoreductase TAS	98.8		VVA1220	signal transduction histidine kinase	94.4
VV0673	hypothetical protein	94.3		VVA1221	sugar ABC transporter substrate-binding protein	94.7
VV0674	DNA mismatch repair protein	97.4		VVA1223	hypothetical protein	85.8
VV0676	fused phosphoenolpyruvate-protein phosphotransferase PtsP/GAF domain	87		VVA1225	hypothetical protein	88.3
VV0677	permease	88.9		VVA1226	hypothetical protein	96.7
VV0678	prolipoprotein diacylglyceryl transferase	94.6		VVA1227	hypothetical protein	97.8
VV0681	NptA protein	84.8		VVA1228	Na+-driven multidrug efflux pump	89.4
VV0683	transcriptional activator (HlyU)	75.6		VVA1229	hypothetical protein	94
VV0685	mviN protein	99.3		VVA1230	hypothetical protein	92.4
VV0686	bifunctional riboflavin kinase/FMN adenylyltransferase	91.9		VVA1232	glyceraldehyde-3-phosphate dehydrogenase	94
VV0689	FKBP-type peptidyl-prolyl cis-trans isomerase 2	87.7		VVA1233	hypothetical protein	94.4
VV0691	two-component response-regulatory protein YehT	82.7		VVA1234	transcriptional regulator	93.6
VV0692	regulator of cell autolysis	93.2		VVA1235	adenylosuccinate synthetase	87.2
VV0693	carbon starvation protein	76.1		VVA1236	peroxiredoxin	93.9
VV0694	hypothetical protein	93.6		VVA1237	threonine efflux protein	91.6
VV0695	hypothetical protein	78.8		VVA1238	transcriptional regulator	91.7
VV0696	NhaP-type Na+/H+ and K+/H+ antiporter	92.7		VVA1240	transcriptional regulator	95.6
VV0700	beta-hexosaminidase	90.4		VVA1242	hypothetical protein	88.5
VV0701	phospho-2-dehydro-3-deoxyheptonate aldolase	92.5		VVA1243	glutamine amidotransferase	91.6
VV0703	membrane protein	94.8		VVA1244	flavin-nucleotide-binding protein	74.4
VV0704	hypothetical protein	93.2		VVA1245	transcriptional regulator	88.5
VV0705	ABC transporter ATP-binding protein	97.3		VVA1246	signal transduction histidine kinase	95
VV0706	soluble lytic murein transglycosylase	96.4		VVA1247	response regulator	94.9
VV0707	Trp operon repressor	95.7		VVA1248	hypothetical protein	87
VV0708	NTPase	97.7		VVA1250	hypothetical protein	76.1
VV0709	prephenate dehydratase	92.8		VVA1251	multidrug resistance efflux pump	91.2
VV0710	sigma-54 modulation protein	93.7		VVA1252	magnesium transporter MgtE	96.7
VV0712	lipoprotein	100		VVA1255	cytosine deaminase	83.7
VV0714	hypothetical protein	96.7		VVA1256	ATP-dependent protease	91.8
VV0715	clpB protein	87.7		VVA1257	hypothetical protein	96.2
VV0720	ferredoxin	92.5		VVA1258	ABC transporter ATPase	92.2
VV0721	collagenase	98		VVA1260	transcriptional regulator	94
VV0723	DNA-binding response regulator PhoB	93.6		VVA1261	L-lactate permease	83.2
VV0725	phosphate ABC transporter periplasmic protein	98.1		VVA1262	Fe-S oxidoreductase	93.1
VV0729	phosphate ABC transporter permease	77		VVA1263	ferredoxin-like domain-containing protein	93.7
VV0730	phosphate transporter ATP-binding protein	93.3		VVA1264	hypothetical protein	89.7
VV0731	transcriptional regulator PhoU	94.3		VVA1265	Fe-S oxidoreductase	90.8
VV0738	copper homeostasis protein	94.4		VVA1266	transcriptional regulator	93.9
VV0739	peroxiredoxin	83		VVA1267	hypothetical protein	93.2
VV0740	transcriptional regulator	98.4		VVA1268	acyltransferase	91.9
VV0741	malate synthase	88.4		VVA1269	hypothetical protein	90
VV0742	isocitrate lyase	93.9		VVA1271	hypothetical protein	95.4
VV0744	secreted trypsin-like serine protease	76.1		VVA1273	Zn-dependent hydrolase	84.2
VV0752	inositol monophosphate family protein	89		VVA1274	hypothetical protein	89.4
VV0753	rRNA methylase	90.2		VVA1275	hypothetical protein	89.7
VV0754	transcriptional regulator	91.4		VVA1277	hypothetical protein	83
VV0755	cysteine desulfurase	87.9		VVA1278	lipoprotein	94.1
VV0756	scaffold protein	93.6		VVA1280	arginine ABC transporter substrate-binding protein	92.4
VV0757	hypothetical protein	97.4		VVA1282	arginine transporter permease subunit ArtQ	92.2
VV0760	ferredoxin	98.5		VVA1284	hypothetical protein	92.4
VV0761	hypothetical protein	96.5		VVA1287	hypothetical protein	92.6
VV0762	aminopeptidase B	85.3		VVA1288	hypothetical protein	84.3
VV0764	ribosomal RNA large subunit methyltransferase N	93		VVA1289	hypothetical protein	92.3
VV0768	hypothetical protein	95.6		VVA1290	methyl-accepting chemotaxis protein	90.4
VV0769	outer membrane protein assembly complex subunit YfgL	95.8		VVA1291	amino acid ABC transporter substrate-binding protein	94.9
VV0771	metal-dependent hydrolase	91.9		VVA1292	phosphatase	86.7
VV0772	diguanylate cyclase	94.4		VVA1293	hypothetical protein	96.5
VV0773	hypothetical protein	87.8		VVA1295	non-ribosomal peptide synthetase module	87.5
VV0775	inosine 5'-monophosphate dehydrogenase	92.7		VVA1297	non-ribosomal peptide synthetase module	88.9
VV0777	chitinase	96.9		VVA1298	phospho-2-dehydro-3-deoxyheptonate aldolase	88.5
VV0778	hypothetical protein	93.6		VVA1299	2,3-dihydroxybenzoate-2,3-dehydrogenase	90.9
VV0779	sodium/alanine symporter	95.5		VVA1300	vulnibactin-specific isochorismate synthase	95.2
VV0780	transcriptional regulator	93.8		VVA1301	vulnibactin-specific 2,3-dihydroxybenzoate-AMP ligase	92.6
VV0781	D-amino acid dehydrogenase small subunit	83.8		VVA1303	vulnibactin utilization protein	93.4
VV0785	integral membrane protein	92.2		VVA1304	vulnibactin-specific isochorismatase	93.7
VV0789	translation factor	76.5		VVA1305	isochorismate-pyruvate lyase	97.6
VV0790	hypothetical protein	91.3		VVA1306	vulnibactin-specific 2,3-dihydroxybenzoate-AMP ligase	89.9
VV0794	hypothetical protein	83.2		VVA1307	aryl carrier protein	95.5
VV0795	hemolysin	93.2		VVA1308	catechol siderophore ABC transporter substrate-binding protein	95.5
VV0829	hypothetical protein	90		VVA1311	ribosomal protein S6 modification protein	97.1
VV0830	ABC-type metal ion transport system, periplasmic component/surface adhesin	88.8		VVA1312	hypothetical protein	93.4
VV0831	ABC-type metal ion transport system permease	88.5		VVA1313	Zn-dependent hydrolase	77.6
VV0833	chaperone protein DnaJ	87.8		VVA1318	silver efflux pump	75.3
VV0839	p-aminobenzoyl-glutamate transporter	89.5		VVA1327	ABC transporter ATPase	90.5
VV0840	esterase	94.5		VVA1329	ferric reductase	87.2
VV0841	Zn-dependent alcohol dehydrogenase	83.1		VVA1330	transcriptional regulator	81.9
VV0842	transcriptional regulator	93.9		VVA1331	phosphotransferase system mannitol/fructose-specific IIA component	93.3
VV0843	cytosine/adenosine deaminase	92.4		VVA1332	sugar phosphotransferase component II B	90.1
VV0846	transglycosylase	89.9		VVA1339	hemolysin	86.3
VV0849	hypothetical protein	93.6		VVA1341	NAD-dependent aldehyde dehydrogenase	92.8
VV0850	deacylase	91.8		VVA1342	Fis family transcriptional regulator	73.5
VV0851	hypothetical protein	96.6		VVA1343	hypothetical protein	76.8
VV0852	aminoacyl-histidine dipeptidase	96.7		VVA1344	sugar ABC transporter substrate-binding protein	89.8
VV0854	xanthine/uracil permease family protein	94.2		VVA1345	glutathione S-transferase	88.6
VV0855	xanthine-guanine phosphoribosyltransferase	92.9		VVA1346	transcriptional regulator	85.8
VV0858	gamma-glutamyl kinase	98.3		VVA1347	epimerase	89.4
VV0861	pyrimidine reductase	77.5		VVA1348	DNA-binding HTH domain-containing protein	90.1
VV0862	riboflavin synthase subunit alpha	90.6		VVA1349	tyrosyl-tRNA synthetase	90.4
VV0863	3,4-dihydroxy-2-butanone 4-phosphate synthase	92.7		VVA1350	dehydrogenase	73.1
VV0866	thiamine monophosphate kinase	88.4		VVA1357	hypothetical protein	94.5
VV0867	phosphatidylglycerophosphatase A	88.8		VVA1359	membrane-associated, metal-dependent hydrolase	86.7
VV0868	1-deoxy-D-xylulose-5-phosphate synthase	86.1		VVA1365	hypothetical protein	72.1
VV0869	geranylgeranyl pyrophosphate synthase	91.4		VVA1372	carboxypeptidase G2	89.4
VV0870	exodeoxyribonuclease VII small subunit	87.4		VVA1373	hypothetical protein	91.9
VV0871	flagellar motor protein PomA	98		VVA1374	hypothetical protein	92.6
VV0873	thiamine biosynthesis protein ThiI	94.1		VVA1375	hypothetical protein	87.5
VV0878	DNA-binding transcriptional activator GcvA	93.6		VVA1387	keto-hydroxyglutarate-aldolase/keto-deoxy-phosphogluconate aldolase	87.4
VV0879	hypothetical protein	96.2		VVA1388	sugar kinase	84.3
VV0880	hypothetical protein	93.3		VVA1389	hypothetical protein	84.7
VV0881	RNA 2'-O-ribose methyltransferase	94.8		VVA1398	hypothetical protein	90.3
VV0882	DNA/RNA endonuclease G	95.7		VVA1399	hypothetical protein	91.4
VV0884	Rossmann fold nucleotide-binding protein	94		VVA1401	2-deoxy-D-gluconate 3-dehydrogenase	94.4
VV0885	diguanylate cyclase	86.2		VVA1402	transcriptional regulator	87
VV0886	hypothetical protein	95.9		VVA1406	hypothetical protein	89.3
VV0888	SecY interacting protein Syd	94.9		VVA1409	hypothetical protein	89.1
VV0891	ABC-type metal ion transport system permease	93.6		VVA1410	hypothetical protein	92
VV0893	D,D-heptose 1,7-bisphosphate phosphatase	90.9		VVA1412	small-conductance mechanosensitive channel	92.3
VV0895	PTS system trehalose(maltose)-specific transporter subunit IIBC	93		VVA1414	hypothetical protein	97.8
VV0896	trehalose-6-phosphate hydrolase	93.4		VVA1416	multidrug resistance protein	94.9
VV0897	hypothetical protein	93.4		VVA1417	membrane-fusion protein	95.1
VV0899	hypothetical protein	93.7		VVA1419	hypothetical protein	92.2
VV0900	lipoyl synthase	95.5		VVA1420	signal transduction histidine kinase	93.8
VV0902	hypothetical protein	94.5		VVA1422	phospholipid-binding protein	96.1
VV0903	D-alanyl-D-alanine carboxypeptidase	100		VVA1423	AraC family transcriptional regulator	90
VV0904	rare lipoprotein A	79.6		VVA1424	deoxyribodipyrimidine photolyase-like protein	93.4
VV0905	rod shape-determining protein RodA	94.8		VVA1425	transcriptional regulator	94.1
VV0906	penicillin-binding protein 2	88.7		VVA1426	hypothetical protein	88.8
VV0907	rRNA large subunit methyltransferase	84.8		VVA1428	branched-chain amino acid ABC transporter substrate-binding protein	93.9
VV0908	hypothetical protein	96.2		VVA1429	hypothetical protein	90.4
VV0910	rare lipoprotein B	95.9		VVA1430	histone acetyltransferase HPA2	93.2
VV0912	hypothetical protein	88.1		VVA1432	elongation factor G	88.7
VV0914	hemolysin	96.6		VVA1434	hypothetical protein	92.5
VV0915	metalloprotease	93.5		VVA1435	hypothetical protein	92.8
VV0916	phosphate starvation-inducible protein PhoH	95.1		VVA1441	AraC family transcriptional regulator	75.6
VV0917	(dimethylallyl)adenosine tRNA methylthiotransferase	96.1		VVA1450	thioesterase	75.1
VV0918	2-octaprenyl-3-methyl-6-methoxy-1,4-benzoquinol hydroxylase	93.8		VVA1458	hypothetical protein	90.1
VV0924	GTP-dependent nucleic acid-binding protein EngD (YchF)	92.6		VVA1470	hypothetical protein	81.5
VV0925	peptidyl-tRNA hydrolase	96.6		VVA1485	signal transduction histidine kinase	79.9
VV0926	ribose-phosphate pyrophosphokinase	92.2		VVA1505	iron ABC transporter substrate-binding protein	81.2
VV0932	methylase of polypeptide chain release factor	97.1		VVA1526	transcriptional regulator	88.9
VV0934	hypothetical protein	94.1		VVA1527	alkyl sulfatase	88.6
VV0935	2-dehydro-3-deoxyphosphooctonate aldolase	97		VVA1530	dihydrofolate reductase	89.9
VV0937	hypothetical protein	94.6		VVA1532	hypothetical protein	91
VV0938	16S rRNA uridine-516 pseudouridylate synthase	93.3		VVA1533	PilB-related protein	84.3
VV0939	hypothetical protein	93.4		VVA1534	peptide methionine sulfoxide reductase	91.9
VV0940	hypothetical protein	94.3		VVA1553	hypothetical protein	96.8
VV0941	hypothetical protein	100		VVA1555	hypothetical protein	90.9
VV0942	N-acetyl-beta-hexosaminidase	77		VVA1557	sugar ABC transporter substrate-binding protein	87.2
VV0950	hypothetical protein	87.3		VVA1558	methyl-accepting chemotaxis protein	89
VV0952	hypothetical protein	98.4		VVA1587	DNA and RNA helicase	81.7
VV0953	hypothetical protein	82.7		VVA1605	PTS system transporter subunit IIA	81.7
VV0954	hypothetical protein	95.3		VVA1611	hypothetical protein	90.8
VV0955	flagellar biosynthesis chaperone FlgN	97.2		VVA1612	multidrug ABC transporter ATPase and permease	90.5
VV0956	negative regulator FlgM of flagellin synthesis	97		VVA1637	hypothetical protein	94.9
VV0958	chemotaxis signal transduction protein	97.9		VVA1638	transcriptional regulator	95
VV0959	methylase of chemotaxis methyl-accepting protein	98		VVA1642	sodium/proline symporter	92.9
VV0974	flagellin	94.9		VVA1643	hypothetical protein	98.7
VV0976	PTS system glucose-specific transporter	93.9		VVA1644	bifunctional proline dehydrogenase/pyrroline-5-carboxylate dehydrogenase	91.5
VV0977	phosphoenolpyruvate-protein phosphotransferase	98		VVA1645	AraC family transcriptional regulator	85.5
VV1088	methyl-accepting chemotaxis protein	96.9		VVA1647	DNA-binding HTH domain-containing protein	92.9
VV1114	aminotransferase AlaT	89.5		VVA1648	pyridoxamine 5'-phosphate oxidase	95.8
VV1146	aldose 1-epimerase-related protein	93.1		VVA1649	signal transduction histidine kinase	94.9
VV1147	glyceraldehyde-3-phosphate dehydrogenase	88.9		VVA1650	two-component response regulator	93.3
VV1148	methionine sulfoxide reductase B	100		VVA1651	membrane-fusion protein	94.6
VV1149	hypothetical protein	86.5		VVA1652	hypothetical protein	93.4
VV1150	hypothetical protein	93.7		VVA1653	hypothetical protein	94.1
VV1152	protease IV	97.1		VVA1654	toxin secretion ABC transporter ATP-binding subunit	93.5
VV1153	2,4-dienoyl-CoA reductase	86.2		VVA1655	multimeric flavodoxin WrbA	89.8
VV1154	nitroreductase	93.4		VVA1658	hypothetical protein	87.2
VV1155	DNA topoisomerase III	94.3		VVA1662	hypothetical protein	93
VV1156	histone deacetylase/AcuC/AphA family protein	92.2		VVA1664	tRNA and rRNA cytosine-C5-methylase	90.6
VV1161	hypothetical protein	88.4		VVA1666	transcriptional regulator	91.1
VV1163	ktrA protein	91.7		VVA1669	outer membrane protein	89.3
VV1165	hydrolase	92.3		VVA1672	exoprotease Vcc	90.9
VV1166	hypothetical protein	95.1		VVA1680	polymerase	90.1
VV1167	nucleoid-associated protein NdpA	99.6		VVA1682	serine phosphatase RsbU	92.9
VV1168	hypothetical protein	88.2		VVA1683	anti-anti-sigma regulatory factor	94.4
VV1169	hypothetical protein	89		VVA1684	methyl-accepting chemotaxis protein	92
VV1170	Na+/H+ antiporter	89.3		VVA1685	chemotaxis response regulator	92.5
VV1171	aspartate-semialdehyde dehydrogenase	96		VVA1686	chemoreceptor glutamine deamidase CheD	92.7
VV1172	v10 pilin	96.7		VVA1687	methylase of chemotaxis methyl-accepting protein	91.8
VV1173	potassium channel protein	89.3		VVA1688	methyl-accepting chemotaxis protein	94.3
VV1176	short chain dehydrogenase	94.2		VVA1689	chemotaxis signal transduction protein	93.4
VV1177	hypothetical protein	85.9		VVA1690	chemotaxis signal transduction protein	84.1
VV1178	superoxide dismutase	89		VVA1691	chemotaxis protein histidine kinase	88.6
VV1179	glutaredoxin-like protein	95.5		VVA1692	chemotaxis protein CheY	95.6
VV1180	protein-disulfide isomerase	87.9		VVA1693	hypothetical protein	93.8
VV1181	permease	84.8		VVA1694	acetyltransferase	86.9
VV1182	ribonuclease T	91.2		VVA1695	transcriptional regulator	95.5
VV1183	sodium-type flagellar protein MotY precursor	93.7		VVA1697	ParA family protein	96.6
VV1184	hypothetical protein	81.1		yieM	hypothetical protein	94
VV1185	lactoylglutathione lyase	95.4
VV1186	EndoIII-related endonuclease	90.4
VV1187	electron transport complex protein RsxE	95.6
VV1188	electron transport complex protein RnfG	91.5
VV1191	electron transport complex protein RnfB	83
VV1192	Na(+)-translocating NADH-quinone reductase subunit E	97.8
VV1193	excinuclease ABC subunit B	82.1
VV1195	luxO repressor protein	95.3
VV1196	phosphorelay protein	76.8
VV1199	molybdenum cofactor biosynthesis protein B	87.4
VV1202	molybdenum cofactor biosynthesis protein E	94.9
VV1203	oligopeptide ABC transporter periplasmic protein	95.2
VV1205	oligopeptide ABC transporter permease	95.3
VV1207	oligopeptide ABC transporter ATPase	97.5
VV1209	glutathione S-transferase	92
VV1210	hypothetical protein	91.6
VV1211	YciI-like protein	95.7
VV1212	acyl-CoA hydrolase	96
VV1214	hypothetical protein	89.8
VV1215	proton/glutamate symporter	95.9
VV1217	tryptophan synthase subunit beta	91.5
VV1218	bifunctional indole-3-glycerol phosphate synthase/phosphoribosylanthranilate isomerase	93
VV1220	anthranilate synthase component II	89.9
VV1221	anthranilate synthase component I	89.7
VV1223	metal-dependent phosphoesterase	93.7
VV1224	translation factor	93.9
VV1226	hypothetical protein	95.7
VV1227	pseudouridine synthase family 1 protein	96.5
VV1228	dsDNA-mimic protein	98.5
VV1229	elongation factor P	98.1
VV1230	hypothetical protein	97.9
VV1231	phosphotransferase system cellobiose-specific component IIC	94.9
VV1232	DNA polymerase II	92.7
VV1233	response regulator	90.6
VV1235	phosphatidylglycerophosphate synthase	98.8
VV1236	diaminobutyrate-pyruvate transaminase/L-2,4-diaminobutyrate decarboxylase	93
VV1237	saccharopine dehydrogenase	94.8
VV1238	diaminopimelate decarboxylase	96.1
VV1239	glycine cleavage system regulatory protein	92.2
VV1240	hypothetical protein	92.1
VV1242	ferredoxin	76.6
VV1244	ribonucleotide-diphosphate reductase subunit alpha	93.6
VV1246	3-demethylubiquinone-9 3-methyltransferase	95.7
VV1247	DNA gyrase subunit A	97.5
VV1248	formate-dependent nitrite reductase complex subunit NrfG	94.4
VV1249	formate-dependent nitrite reductase complex subunit NrfF	93.6
VV1251	cytochrome c nitrite reductase pentaheme subunit	95.7
VV1252	formate-dependent nitrite reductase complex subunit Fe-S	90
VV1253	formate-dependent nitrite reductase complex subunit NrfD	78.2
VV1254	formate-dependent nitrite reductase complex subunit NrfE	94.9
VV1255	thiol	92.1
VV1258	hypothetical protein	92.9
VV1260	Mrp protein	94.3
VV1261	uridine kinase	93.1
VV1262	AsmA protein	84.7
VV1263	cob(I)yrinic acid a,c-diamide adenosyltransferase	88.2
VV1264	protein-tyrosine-phosphatase	94.4
VV1265	sulfate permease family protein	85.3
VV1266	ribonuclease E	93.7
VV1267	23S rRNA ribosomal pseudouridine synthase	95.2
VV1269	Maf-like protein	88.3
VV1270	hypothetical protein	93.9
VV1272	glycerol-3-phosphate acyltransferase PlsX	95.8
VV1273	3-oxoacyl-ACP synthase	86.4
VV1274	ACP S-malonyltransferase	91.3
VV1277	3-oxoacyl-ACP synthase	97.3
VV1278	4-amino-4-deoxychorismate lyase	96.1
VV1279	periplasmic solute-binding protein	92.7
VV1281	DNA polymerase III subunit delta'	94.5
VV1282	Mg-dependent DNase	90.5
VV1283	PTS system glucose-specific transporter subunit IIBC	97.1
VV1284	hypothetical protein	92.7
VV1285	Na+-dependent transporter	95.3
VV1287	hypothetical protein	96.5
VV1288	esterase	92.9
VV1289	pyruvate kinase	95.1
VV1290	transcriptional regulator	93.7
VV1291	chemotaxis protein CheV	90.8
VV1294	DNA polymerase III subunit alpha	96.3
VV1295	hypothetical protein	94.7
VV1296	hypothetical protein	90.1
VV1297	short chain dehydrogenase	94.6
VV1298	periplasmic protease	95.5
VV1302	hypothetical protein	94.8
VV1303	tetratricopeptide repeat protein	97.8
VV1304	OMP decarboxylase; OMPDCase; OMPdecase	96.3
VV1306	ABC transporter permease	92.4
VV1307	ABC transporter permease	94.3
VV1309	dipeptide ABC transporter periplasmic protein	96.2
VV1310	oligopeptide ABC transporter ATP-binding protein	97.2
VV1311	oligopeptide ABC transporter ATPase	96.3
VV1316	tRNA-(MS[2]IO[6]A)-hydroxylase	95.1
VV1317	hypothetical protein	88.6
VV1319	hypothetical protein	80.4
VV1320	alanine dehydrogenase	94.4
VV1321	leucine-responsive transcriptional regulator	98.8
VV1322	cell division protein FtsK	99
VV1324	recombination factor protein RarA	86.1
VV1325	seryl-tRNA synthetase	92.6
VV1326	adenosylmethionine-8-amino-7-oxononanoate aminotransferase	96.3
VV1327	biotin synthase	87.9
VV1328	8-amino-7-oxononanoate synthase	92.4
VV1329	biotin synthesis protein BioC	92.9
VV1331	hypothetical protein	97.8
VV1332	heat shock protein HtpX	87.9
VV1334	short chain dehydrogenase	80.3
VV1335	amino-oxidase	85.7
VV1336	hypothetical protein	92.1
VV1337	cyclopropane-fatty-acyl-phospholipid synthase	84.6
VV1338	hypothetical protein	89
VV1340	hypothetical protein	95.9
VV1341	adenylosuccinate lyase	93.1
VV1342	hypothetical protein	93.5
VV1344	hypothetical protein	88.5
VV1345	inosine-guanosine kinase	93.7
VV1346	DNA-binding protein H-NS	90.9
VV1347	hypothetical protein	99.8
VV1352	histidinol-phosphate aminotransferase	96.3
VV1355	1-(5-phosphoribosyl)-5-[(5-phosphoribosylamino)methylideneamino] imidazole-4-carboxamide isomerase	91.1
VV1356	imidazole glycerol phosphate synthase subunit HisF	87.8
VV1357	bifunctional phosphoribosyl-AMP cyclohydrolase/phosphoribosyl-ATP pyrophosphatase	81.9
VV1358	hypothetical protein	90
VV1359	signal transduction protein	93.1
VV1360	UDP-2,3-diacylglucosamine hydrolase	96.3
VV1361	peptidyl-prolyl cis-trans isomerase B	94.5
VV1363	thymidine kinase	96
VV1364	hypothetical protein	94.5
VV1365	nucleoside-diphosphate-sugar epimerase	88.8
VV1366	transcriptional regulator	89.7
VV1367	hypothetical protein	92.5
VV1368	DNA-binding protein inhibitor Id-2-related protein	93.5
VV1369	hypothetical protein	92.9
VV1370	formate transporter 1	90.1
VV1373	ABC transporter permease	96.6
VV1374	cytochrome c-type protein TorC	82.7
VV1375	anaerobic dehydrogenase	95
VV1377	hypothetical protein	94.8
VV1378	hypothetical protein	76.7
VV1379	alpha-galactosidase	90.4
VV1380	hypothetical protein	90.5
VV1381	manganese-dependent inorganic pyrophosphatase	89.1
VV1382	hypothetical protein	82.1
VV1385	hypothetical protein	96
VV1386	peptide ABC transporter ATPase	85.3
VV1387	peptide ABC transporter ATPase	85.4
VV1389	peptide ABC transporter permease	82.1
VV1390	oligopeptide ABC transporter periplasmic protein	92.6
VV1391	transcriptional regulator	92.9
VV1392	phage shock protein A	76
VV1394	phage shock protein C	78.6
VV1395	membrane-fusion protein	94.8
VV1396	membrane-fusion protein	93.1
VV1397	AcrB/AcrD/AcrF family transporter	88.3
VV1398	3-methyladenine DNA glycosylase	89.4
VV1399	cystathionine beta-lyase	91.2
VV1401	sodium-dependent transporter	86.1
VV1402	methyl-accepting chemotaxis protein	83.6
VV1403	pseudouridylate synthase, 23S RNA-specific	72.6
VV1404	SAM-dependent methyltransferase	75.2
VV1405	flavodoxin reductase family protein 1	93.1
VV1406	hydroxylamine reductase	88.3
VV1407	anaerobic nitric oxide reductase transcriptional regulator	93.6
VV1408	phosphatidylglycerophosphate synthase	92.3
VV1410	ABC transporter ATPase	83.7
VV1411	ABC transporter permease	91
VV1412	ABC transporter substrate-binding protein	88.4
VV1413	heat shock protein	93
VV1414	Fe-S protein	93.3
VV1415	hypothetical protein	94.8
VV1417	diguanylate cyclase	96
VV1420	50S ribosomal protein L25	90.8
VV1421	signal transduction histidine kinase	100
VV1422	DNA-binding response regulator	82.5
VV1425	DNA or RNA helicase	94.4
VV1426	16S rRNA uridine-516 pseudouridylate synthase	93.2
VV1427	bicyclomycin/multidrug efflux system protein	96
VV1428	hypothetical protein	95.8
VV1431	peptide ABC transporter ATPase	88
VV1432	peptide ABC transporter permease	93.6
VV1433	hypothetical protein	91.5
VV1435	transcriptional regulator	94.7
VV1436	acyl-CoA dehydrogenase	89.1
VV1437	trans-2-enoyl-CoA reductase	92.6
VV1438	hypothetical protein	98
VV1442	glutamate decarboxylase	80.2
VV1443	hypothetical protein	90.4
VV1444	hypothetical protein	96.3
VV1445	signal transduction protein	94.2
VV1446	competence-specific genes regulator	96.3
VV1447	hypothetical protein	97.3
VV1449	signal transduction histidine kinase	97.5
VV1450	hypothetical protein	93.3
VV1453	cysteine/glutathione ABC transporter membrane/ATP-binding protein	93.4
VV1454	cysteine/glutathione ABC transporter membrane/ATP-binding protein	92
VV1457	hypothetical protein	92.8
VV1458	selenocysteine lyase	94.4
VV1460	diguanylate cyclase	91
VV1462	di- and tricarboxylate transporter	93.7
VV1463	SanA protein	94.5
VV1464	malate dehydrogenase	79.7
VV1465	HrpA-like helicase	95.7
VV1466	outer membrane phospholipase A	89.9
VV1467	hypothetical protein	95.7
VV1468	phosphoribosylaminoimidazole-succinocarboxamide synthase	95.3
VV1469	hypothetical protein	93.9
VV1470	effector of murein hydrolase LrgB	97.5
VV1471	effector of murein hydrolase LrgA	76.7
VV1473	nucleoside-diphosphate-sugar epimerase	79.9
VV1477	fructose-2;6-bisphosphatase	92.9
VV1478	oligoendopeptidase F	92.5
VV1480	vtamin B12-transporter permease	93.6
VV1481	vitamin B12-transporter ATPase	86.4
VV1482	hypothetical protein	83.2
VV1484	permease	93.2
VV1485	transcriptional regulator	91.1
VV1486	glutaredoxin	91.5
VV1487	metal-dependent hydrolase	92.7
VV1489	hypothetical protein	75.9
VV1491	type IV pilus (Tfp) assembly protein PilF	97.2
VV1494	di- and tripeptidase	89
VV1496	homogentisate 1;2-dioxygenase	82
VV1497	hypothetical protein	90.9
VV1499	hypothetical protein	75.9
VV1500	hypothetical protein	86.7
VV1501	CDGSH-type zinc finger protein	79
VV1502	hypothetical protein	92.8
VV1504	cold shock protein	92.8
VV1506	catalase	97.2
VV1507	glycerophosphoryl diester phosphodiesterase	92.6
VV1508	sugar metabolism transcriptional regulator	93.1
VV1510	sugar ABC transporter permease	91.4
VV1511	sugar ABC transporter permease	88.5
VV1512	sugar ABC transporter periplasmic protein	92.1
VV1514	methyl-accepting chemotaxis protein	96.2
VV1518	hypothetical protein	94.3
VV1521	hypothetical protein	94.9
VV1522	hypothetical protein	80.1
VV1523	hypothetical protein	81.8
VV1528	transcriptional regulator	74.1
VV1530	methylcitrate synthase	92.5
VV1531	aconitate hydratase	86.9
VV1532	hypothetical protein	89.4
VV1533	PrpE protein	82.4
VV1534	histone acetyltransferase HPA2	83.1
VV1535	trypsin	88.8
VV1536	MutT/nudix family protein	89.9
VV1538	methyl-accepting chemotaxis protein	93.2
VV1539	hydrolase	81.8
VV1540	organic radical activating enzyme	91
VV1541	queuosine biosynthesis protein QueC	95.3
VV1543	hypothetical protein	92.4
VV1544	outer membrane protein	98.9
VV1545	outer membrane protein	88.1
VV1550	acylphosphatase	94.9
VV1551	dissimilatory sulfite reductase subunit gamma	91.6
VV1554	polar amino acid ABC transporter ATPase	96.7
VV1555	amino acid ABC transporter permease	97.6
VV1557	amino acid ABC transporter, periplasmic amino acid-binding protein	92.9
VV1558	uroporphyrin-III C-methyltransferase	89.2
VV1561	1-acyl-sn-glycerol-3-phosphate acyltransferase	95.1
VV1592	Zn-dependent carboxypeptidase	85.3
VV1597	hypothetical protein	77.1
VV1598	DNA-binding HTH domain-containing protein	96.6
VV1599	multidrug ABC transporter permease	93.6
VV1600	multidrug ABC transporter permease	92.1
VV1601	membrane-fusion protein	90.7
VV1602	outer membrane protein	91.9
VV1603	sensor kinase CitA	82.8
VV1604	response regulator of citrate/malate metabolism	86.7
VV1605	glucose-6-phosphate 1-dehydrogenase	94.5
VV1606	6-phosphogluconolactonase	91.8
VV1607	6-phosphogluconate dehydrogenase	86.6
VV1609	hypothetical protein	86.6
VV1611	lactoylglutathione lyase-like protein	100
VV1612	hypothetical protein	94.8
VV1615	lipopolysaccharide synthesis sugar transferase	96.5
VV1616	intercellular adhesion protein A	93.2
VV1617	glycosyltransferase	91.9
VV1619	hypothetical protein	91.6
VV1620	glycosyltransferase	86.6
VV1621	acetyltransferase	89.1
VV1622	ExoQ family protein	91.2
VV1623	hypothetical protein	89.4
VV1624	hypothetical protein	83.8
VV1625	glycosyltransferase	92.9
VV1626	glycosyltransferase	91.4
VV1627	LuxO repressor protein	92.9
VV1628	signal transduction histidine kinase	93.4
VV1629	phosphate/phosphonate ABC transporter periplasmic protein	93.2
VV1630	capsular polysaccharide biosynthesis protein	89.4
VV1631	polysaccharide export periplasmic protein	93.3
VV1633	anti-anti-sigma regulatory factor	92.7
VV1634	DNA ligase	95
VV1635	hypothetical protein	92.3
VV1636	nucleotide-binding protein	90.3
VV1637	phospho-2-dehydro-3-deoxyheptonate aldolase	97.3
VV1638	hypothetical protein	96.5
VV1639	hypothetical protein	92.2
VV1640	hypothetical protein	95.1
VV1642	paraquat-inducible protein B	95.1
VV1643	paraquat-inducible protein A	92.5
VV1644	multidrug ABC transporter ATPase and permease	94.9
VV1645	GAF domain-containing protein	91.4
VV1646	solute/DNA competence effector	97.3
VV1647	carboxy-terminal protease	93.8
VV1648	hypothetical protein	96.4
VV1651	hypothetical protein	97.2
VV1652	NAD-specific glutamate dehydrogenase	97.3
VV1654	dihydroorotate dehydrogenase 2	94.3
VV1655	hypothetical protein	96.7
VV1657	thiol-disulfide isomerase and thioredoxin	96.5
VV1658	ABC transporter ATPase	79.3
VV1662	3-hydroxydecanoyl-ACP dehydratase	95.4
VV1663	ATP-dependent protease	97.5
VV1664	hypothetical protein	92.8
VV1665	hypothetical protein	95.6
VV1666	hypothetical protein	95.8
VV1667	hypothetical protein	92.1
VV1668	signal transduction histidine kinase	94.3
VV1669	hypothetical protein	92.3
VV1671	cbb3-type cytochrome c oxidase subunit I	95.3
VV1672	cbb3-type cytochrome c oxidase subunit II	98.4
VV1673	Cbb3-type cytochrome oxidase subunit 3	98.2
VV1674	cytochrome c oxidase subunit CcoP	100
VV1675	hypothetical protein	97.4
VV1676	cation transport ATPase	96
VV1677	FixS-related protein	93.8
VV1678	hypothetical protein	97.7
VV1679	fumarate/nitrate reduction transcriptional regulator	95.2
VV1680	universal stress protein UspE	98
VV1681	C32 tRNA thiolase	95.4
VV1682	hypothetical protein	96
VV1683	Bax protein	94.6
VV1684	hypothetical protein	89.7
VV1689	ABC-type spermidine/putrescine-binding periplasmic protein	98.2
VV1690	ABC-type spermidine/putrescine-binding periplasmic protein	97.3
VV1691	NAD-dependent deacetylase	93.6
VV1692	ammonia permease	94
VV1697	hypothetical protein	93.7
VV1698	formate dehydrogenase, cytochrome B556 subunit	94.2
VV1699	formate dehydrogenase, iron-sulfur subunit	95.2
VV1700	formate dehydrogenase large subunit	94.8
VV1701	hypothetical protein	93.1
VV1702	formate dehydrogenase-specific chaperone	96.5
VV1703	ferredoxin	92.3
VV1706	formate dehydrogenase accessory protein	89.8
VV1708	ABC transporter ATPase	93.5
VV1710	small-conductance mechanosensitive channel	92.8
VV1711	signal transduction histidine kinase	90.3
VV1712	sigma-54 dependent response regulator	82.9
VV1713	ABC-type tungstate transport system permease	77.2
VV1714	ABC-type tungstate transport system periplasmic protein	93.4
VV1715	cobalt ABC transporter ATPase	93.3
VV1717	bifunctional molybdopterin-guanine dinucleotide biosynthesis protein MobB/MoeA	94.6
VV1718	hypothetical protein	89.2
VV1719	N-acetyl-D-glucosamine kinase	96.6
VV1720	hypothetical protein	94.4
VV1721	sterol desaturase	84.7
VV1722	methyl-accepting chemotaxis protein	85.6
VV1723	cell wall-associated hydrolase	85.9
VV1724	hypothetical protein	83.8
VV1725	diguanylate cyclase	98.6
VV1726	response regulator	95.1
VV1727	hypothetical protein	88.1
VV1728	hypothetical protein	93.4
VV1729	riboflavin synthase subunit alpha	97.6
VV1732	hypothetical protein	92.4
VV1944	translation initiation factor 3	75.8
VV1945	threonyl-tRNA synthetase	99.2
VV1947	SpoOM-related protein	94.9
VV1948	histidine utilization repressor	91
VV1949	imidazolonepropionase	95.2
VV1951	urocanate hydratase	89.6
VV1953	hypothetical protein	89.5
VV1956	Fe-S oxidoreductase	93.5
VV1957	hypothetical protein	75.5
VV1958	hypothetical protein	97
VV1959	outer membrane protein	94.5
VV1960	hypothetical protein	89
VV1961	hypothetical protein	90
VV1962	cytidine deaminase	96.7
VV1964	thiopurine S-methyltransferase	92.6
VV1965	hypothetical protein	93.1
VV1967	nicotinamidase-related amidase	94.1
VV1968	ADP-ribose pyrophosphatase	83.7
VV1969	nicotinate phosphoribosyltransferase	81.3
VV1975	exporter	93.3
VV1976	hypothetical protein	89.3
VV1983	hypothetical protein	96.5
VV1984	signal transduction protein	87.2
VV1986	arginine decarboxylase	94.6
VV1987	agmatinase	96.9
VV1989	lipase chaperone	95.2
VV1990	lactonizing lipase	90.3
VV1991	redox protein	88.7
VV1992	hypothetical protein	81.3
VV1993	hypothetical protein	91.8
VV1994	hypothetical protein	89.2
VV1995	ATP-dependent RNA helicase HrpA	97.8
VV1997	chitinase	93.9
VV2007	Flp pilus assembly protein TadA	91.2
VV2017	hypothetical protein	70.8
VV2018	hypothetical protein	79.2
VV2019	hypothetical protein	93.6
VV2024	hypothetical protein	86.8
VV2025	DnaK-like molecular chaperone	93.4
VV2026	DnaK-like molecular chaperone	89.9
VV2027	hypothetical protein	90.2
VV2028	hypothetical protein	84
VV2029	acetyltransferase	90.8
VV2030	diguanylate cyclase	90.8
VV2031	hypothetical protein	92.9
VV2034	hypothetical protein	84.2
VV2035	glycosyltransferase protein	92.4
VV2036	glycosyltransferase protein	91.1
VV2037	glycosyltransferase protein	95.6
VV2038	hypothetical protein	89.1
VV2039	hypothetical protein	89.4
VV2040	exopolysaccharide biosynthesis protein	92.4
VV2041	polysaccharide export-related protein	89.8
VV2042	hypothetical protein	84.4
VV2043	capsular polysaccharide biosynthesis glycosyltransferase	88.2
VV2044	sodium/alanine symporter	92
VV2045	multidrug ABC transporter ATPase and permease	94.7
VV2046	multidrug ABC transporter ATPase and permease	85.6
VV2047	hypothetical protein	85.8
VV2049	hypothetical protein	96.8
VV2050	DPS family protein	98.2
VV2051	hypothetical protein	97.3
VV2052	lactoylglutathione lyase	89.7
VV2053	tyrosine-specific transport protein	79.6
VV2054	hypothetical protein	95.4
VV2055	hypothetical protein	90.9
VV2056	esterase	88.8
VV2057	hypothetical protein	94.7
VV2059	SM-20-related protein	93.4
VV2060	hypothetical protein	79.8
VV2061	transcriptional regulator	90.7
VV2062	pyruvate-formate lyase-activating enzyme	95.4
VV2063	hypothetical protein	93.9
VV2064	diguanylate cyclase	93.5
VV2065	HD-GYP domain-containing protein	93.9
VV2066	hypothetical protein	93.2
VV2067	signal transduction protein	90.3
VV2068	diguanylate cyclase	94.1
VV2069	chemotaxis protein CheY	92.4
VV2070	signal transduction histidine kinase	86.3
VV2071	di- and tricarboxylate transporter	92.7
VV2072	hypothetical protein	93.1
VV2073	hydrolase	94.7
VV2074	ribosomal-protein-alanine acetyltransferase	93
VV2075	transcriptional regulator TyrR	91.3
VV2076	hypothetical protein	94.8
VV2077	ATPase	91.5
VV2078	hypothetical protein	90.6
VV2079	fumarate hydratase, class I	99.5
VV2080	para-aminobenzoate synthase component I	94.5
VV2081	hypothetical protein	91.4
VV2082	guanylate cyclase-related protein	80.9
VV2083	MutT/nudix family protein	86.4
VV2084	serine transporter	95.1
VV2085	L-serine deaminase	98.2
VV2086	hypothetical protein	96.3
VV2087	hypothetical protein	94.4
VV2088	6-pyruvoyl-tetrahydropterin synthase	96.8
VV2089	methyl-accepting chemotaxis protein	90.2
VV2094	hypothetical protein	93.3
VV2095	hypothetical protein	89.4
VV2096	aromatic amino acid aminotransferase	89
VV2098	hypothetical protein	93.3
VV2100	signal-transduction protein	92
VV2101	DNA polymerase III subunit epsilon	92.1
VV2102	methyl-accepting chemotaxis protein	88.3
VV2103	choline-glycine betaine transporter	94.2
VV2104	transcriptional regulator	81.6
VV2105	transcriptional regulator	96.1
VV2106	signal transduction histidine kinase	95.9
VV2107	hypothetical protein	95.4
VV2108	hypothetical protein	87.5
VV2109	extracellular solute-binding protein	96.1
VV2111	hypothetical protein	96.1
VV2112	hypothetical protein	98
VV2113	glyoxylase	92.4
VV2114	hypothetical protein	83.4
VV2115	hypothetical protein	85.2
VV2116	hypothetical protein	91.7
VV2117	lipoprotein	92.2
VV2118	thiol oxidoreductase	89.3
VV2119	iron-regulated protein	94.1
VV2121	fatty acid metabolism regulator	95.6
VV2124	disulfide bond formation protein B	93.9
VV2125	preprotein translocase subunit SecA -related protein	97.5
VV2126	regulatory protein	80.3
VV2128	maltodextrin glucosidase	89.2
VV2129	ABC transporter ATPase	87.4
VV2130	ABC transporter permease	95.2
VV2131	ABC transporter substrate-binding protein	92.3
VV2132	hypothetical protein	91.9
VV2133	acetate kinase	80.8
VV2134	phosphate acetyltransferase	97.8
VV2135	5-methyltetrahydropteroyltriglutamate/homocysteine S-methyltransferase	92.5
VV2136	transcriptional activator MetR	88.7
VV2137	hypothetical protein	91.6
VV2139	hypothetical protein	84.5
VV2143	hypothetical protein	81.1
VV2146	signal transduction protein	91.8
VV2147	hypothetical protein	91.2
VV2148	sulfate permease	81.3
VV2149	AraC-type DNA-binding domain-containing protein	92.2
VV2166	hypothetical protein	94.2
VV2170	ABC transporter substrate-binding protein	84.9
VV2173	hypothetical protein	90.9
VV2174	D-lactate dehydrogenase	91.1
VV2183	methyl-accepting chemotaxis protein	90.7
VV2184	hypothetical protein	92.8
VV2185	hypothetical protein	80.2
VV2186	hypothetical protein	74.6
VV2187	hypothetical protein	84.2
VV2188	hypothetical protein	86.8
VV2263	hypothetical protein	88.2
VV2264	signal transduction histidine kinase	94.7
VV2266	hypothetical protein	89
VV2267	glutathionylspermidine synthase	92.9
VV2269	hypothetical protein	91.1
VV2270	potassium channel protein	90.3
VV2272	quinolinate synthetase	95.6
VV2273	hypothetical protein	93.3
VV2274	peptidoglycan-associated lipoprotein	95.6
VV2277	tol biopolymer transport system, TolR protein	100
VV2278	tol biopolymer transport system, TolQ protein	96.4
VV2279	hypothetical protein	95.6
VV2282	cytochrome d ubiquinol oxidase, subunit II	89.3
VV2283	cytochrome d ubiquinol oxidase, subunit I	95.9
VV2289	hypothetical protein	94.7
VV2291	hypothetical protein	92.3
VV2294	hypothetical protein	92.4
VV2299	condesin subunit E	85
VV2300	condesin subunit F	95.4
VV2301	metallothionein SmtA	96.8
VV2303	DNA-binding transcriptional regulator TorR	89.7
VV2305	transcriptional regulator	97.2
VV2306	hypothetical protein	96.1
VV2308	hypothetical protein	98.5
VV2309	hypothetical protein	96.3
VV2310	beta-ketoadipate enol-lactone hydrolase	90
VV2314	DNA topoisomerase I	95.5
VV2316	hypothetical protein	96
VV2320	arginyl-tRNA-protein transferase	94.4
VV2325	isocitrate dehydrogenase	96.4
VV2326	pseudouridine synthase family 1 protein	95.6
VV2330	permease	89.8
VV2331	primosomal replication protein N''	95.7
VV2332	hypothetical protein	94.9
VV2333	methyl-accepting chemotaxis protein	92.9
VV2334	exonuclease III	93.6
VV2338	amino acid ABC transporter, periplasmic amino acid-binding protein	87
VV2339	ABC-type histidine transport system, ATPase component	83.5
VV2341	hypothetical protein	86.2
VV2342	formate acetyltransferase	79.8
VV2343	hypothetical protein	98.2
VV2344	methyl-accepting chemotaxis protein	93.2
VV2346	hypothetical protein	93.7
VV2347	hypothetical protein	87.1
VV2349	serine protein kinase	96.4
VV2350	hypothetical protein	95.6
VV2351	SpoVR family protein	95
VV2352	diguanylate cyclase	89
VV2353	3-deoxy-manno-octulosonate cytidylyltransferase	92.2
VV2354	hypothetical protein	96
VV2359	Rec2-related protein	97.8
VV2361	outer membrane-specific lipoprotein transporter subunit LolE	76.2
VV2362	peptide ABC transporter ATPase	90.2
VV2363	ABC transporter	85
VV2364	hypothetical protein	85.9
VV2365	transcription-repair coupling factor	77.2
VV2367	ribosomal-protein-serine acetyltransferase	92.8
VV2368	NADH dehydrogenase, FAD-containing subunit	92.5
VV2369	hypothetical protein	91.7
VV2370	hypothetical protein	94.1
VV2371	hypothetical protein	91.9
VV2374	diadenosine tetraphosphate hydrolase	97.3
VV2375	methyl-accepting chemotaxis protein	86.1
VV2376	hypothetical protein	90.2
VV2377	uridine phosphorylase	83.7
VV2379	inosine monophosphate dehydrogenase-related protein	95.1
VV2381	lysine decarboxylase	96.7
VV2391	bifunctional 5,10-methylene-tetrahydrofolate dehydrogenase/ 5,10-methylene-tetrahydrofolate cyclohydrolase	95
VV2393	iron-regulated protein	95
VV2395	hypothetical protein	90.6
VV2398	alkaline phosphatase	91.2
VV2400	lactoylglutathione lyase	93.6
VV2401	hypothetical protein	92.2
VV2402	hypothetical protein	91.9
VV2403	proteinase inhibitor	97
VV2405	DNA-binding response regulator	95.2
VV2406	signal transduction histidine kinase	90.6
VV2407	hypothetical protein	90.8
VV2410	hypothetical protein	90.5
VV2411	DNA polymerase III subunits gamma and tau	99.4
VV2412	adenine phosphoribosyltransferase	86.3
VV2414	hypothetical protein	97.6
VV2417	response regulator	98.9
VV2418	transcriptional regulator	95.6
VV2419	amidophosphoribosyltransferase	94.8
VV2420	bacteriocin production protein	95.6
VV2421	DedD protein	99
VV2422	folylpolyglutamate synthase	97.9
VV2424	acetyl-CoA carboxylase subunit beta	96.4
VV2427	aspartate-semialdehyde dehydrogenase	95.8
VV2428	erythronate-4-phosphate dehydrogenase	94.7
VV2429	3-oxoacyl-ACP synthase	93.9
VV2431	hypothetical protein	97.1
VV2432	hypothetical protein	97.4
VV2433	hypothetical protein	83.5
VV2434	chorismate synthase	93.3
VV2435	N5-glutamine S-adenosyl-L-methionine-dependent methyltransferase	98.4
VV2436	hypothetical protein	97.5
VV2437	phosphohistidine phosphatase SixA	97.2
VV2439	peptidase insulinase family protein	94.8
VV2442	RNA polymerase sigma factor	92.6
VV2443	hypothetical protein	96.4
VV2446	surface lipoprotein VacJ	94.8
VV2447	cytochrome c-type biogenesis protein	85.4
VV2448	cytochrome c-type biogenesis protein	94
VV2449	thiol-disulfide interchange protein CcmG	95.5
VV2450	cytochrome c-type biogenesis protein CcmF	90.1
VV2451	cytochrome c-type biogenesis protein CcmE	94.9
VV2452	heme exporter protein D	97.5
VV2454	heme exporter protein B	98.6
VV2455	cytochrome c biogenesis protein CcmA	94.6
VV2456	hypothetical protein	98.1
VV2458	hypothetical protein	93.2
VV2459	Soj-like and chromosome partitioning protein	95.6
VV2460	chemotaxis-specific methylesterase	96.5
VV2461	chemotaxis protein histidine kinase CheA	96.1
VV2462	chemotaxis protein CheZ	95.8
VV2463	chemotaxis protein CheY	91
VV2465	flagellar biosynthesis protein FlhG	97.5
VV2472	flagellar biogenesis protein FliO	99.3
VV2476	flagellar hook-length control protein FliK	94.3
VV2483	sigma-54 dependent response regulator FlaM	87.2
VV2484	sensory box sensor histidine kinase	91.4
VV2486	hypothetical protein	95.9
VV2488	polar flagellar rod protein FlaI	89.7
VV2490	flagellar protein FlaG	100
VV2491	flagellin	99.3
VV2492	flagellin	98.1
VV2493	flagellin	93.7
VV2494	TyrA protein	91.4
VV2495	hypothetical protein	90.6
VV2498	hypothetical protein	96.2
VV2499	arsenate reductase	97.6
VV2500	succinyl-diaminopimelate desuccinylase	77.1
VV2501	D-alanyl-D-alanine carboxypeptidase	83
VV2502	hypothetical protein	95.3
VV2503	lipoprotein	96.6
VV2505	glycine cleavage system regulatory protein	96.4
VV2507	permease	90
VV2508	Zn-dependent protease	93.7
VV2509	arsenate reductase	94.3
VV2510	Trp repressor binding protein WrbA	92.6
VV2511	hypothetical protein	97.2
VV2512	hypothetical protein	95.9
VV2513	uracil permease	95.5
VV2515	phosphoribosylaminoimidazole synthetase	96.5
VV2517	glutamine amidotransferase	96.8
VV2526	TrkA family protein	88.6
VV2527	NADPH-quinone reductase	96.2
VV2528	hypothetical protein	94.3
VV2529	DNA polymerase III subunit epsilon	88.3
VV2531	SAM-dependent methyltransferase	95.9
VV2532	hydroxyacylglutathione hydrolase GloB	94.5
VV2534	hypothetical protein	97.2
VV2535	hypothetical protein	94.4
VV2536	nitrogen regulatory protein PII	94.5
VV2537	cytochrome c553	97.1
VV2539	cell cycle protein MesJ	95.3
VV2540	acetyl-CoA carboxylase carboxyltransferase subunit alpha	91.5
VV2545	UDP-N-acetylglucosamine acyltransferase	96.6
VV2548	outer membrane protein	91.1
VV2549	outer membrane protein assembly factor YaeT	86.2
VV2550	membrane-associated Zn-dependent protease 1	97.2
VV2551	1-deoxy-D-xylulose 5-phosphate reductoisomerase	97.2
VV2552	CDP-diglyceride synthetase	95.6
VV2553	UDP pyrophosphate synthase	95.4
VV2558	methionine aminopeptidase	97.2
VV2559	PII uridylyl-transferase	94.4
VV2561	tRNA pseudouridine synthase C	91.9
VV2562	hypothetical protein	92.3
VV2563	hypothetical protein	95.3
VV2564	acetyltransferase	92.6
VV2565	hypothetical protein	84.2
VV2566	hypothetical protein	93.2
VV2568	p-aminobenzoyl-glutamate transporter	93.5
VV2571	hypothetical protein	92.3
VV2572	prolyl-tRNA synthetase	92
VV2573	hypothetical protein	95.2
VV2574	hypothetical protein	88.2
VV2575	hypothetical protein	95.1
VV2577	sodium-dependent transporter	95.3
VV2585	Na(+)-translocating NADH-quinone reductase subunit F	92.4
VV2586	Na(+)-translocating NADH-quinone reductase subunit E	95
VV2606	hypothetical protein	94.1
VV2607	HesA/MoeB/ThiF family protein	87.7
VV2610	hypothetical protein	86.8
VV2611	N-acetylglutamate synthase	96.6
VV2612	hypothetical protein	81.4
VV2613	ATP-dependent exonuclease V subunit alpha	96.7
VV2614	ATP-dependent exonuclease V subunit beta	92
VV2616	hydrolase	87.8
VV2618	transcriptional regulator	92.4
VV2619	hypothetical protein	93.2
VV2622	tetrahydrodipicolinate N-succinyltransferase	98.4
VV2623	glycerol uptake facilitator	93.4
VV2625	sugar metabolism transcriptional regulator	96.1
VV2628	acetyltransferase	93.3
VV2629	30S ribosomal protein S6 modification protein	82.3
VV2630	hypothetical protein	81.6
VV2631	hypothetical protein	85.1
VV2632	hypothetical protein	91.1
VV2633	transcriptional regulator	93.7
VV2635	methyl-accepting chemotaxis protein	87.8
VV2637	galactokinase	93
VV2638	galactose-1-phosphate uridylyltransferase	89.6
VV2639	UDP-glucose 4-epimerase	80.3
VV2640	DNA-binding transcriptional repressor EbgR	89
VV2641	lysophospholipase L1	84.2
VV2644	oxidoreductase	90.4
VV2645	oxidoreductase	88.4
VV2647	hypothetical protein	90
VV2648	LysR-like transcriptional regulator (AphB	86.3
VV2650	hypothetical protein	86.3
VV2651	Flp pilus assembly protein TadC	80.8
VV2652	Flp pilus assembly protein TadB	89.4
VV2653	Flp pilus assembly protein TadA	94.9
VV2654	Flp pilus assembly protein, ATPase CpaE	93.4
VV2656	hypothetical protein	84.3
VV2659	hypothetical protein	94.4
VV2660	Flp pilus assembly protein, secretin CpaC	88.7
VV2661	Flp pilus assembly protein CpaB	94.6
VV2662	ATPase	94.1
VV2666	hypothetical protein	90.1
VV2667	long-chain acyl-CoA synthetase	92.5
VV2668	elongation factor G	95.1
VV2672	DNA repair protein RadA	100
VV2673	hypothetical protein	93.6
VV2675	Smp protein	92.4
VV2677	phosphopentomutase	82.1
VV2679	deoxyribose-phosphate aldolase	91.3
VV2680	nucleoside permease	98.7
VV2681	Mg-dependent DNase	96.2
VV2684	diguanylate cyclase	88.8
VV2685	c-di-GMP phosphodiesterase A-related protein	93.5
VV2686	ribosomal-protein-alanine acetyltransferase	89.5
VV2687	DNA polymerase III subunit psi	94.1
VV2688	acetyltransferase	91.1
VV2689	lipid carrier protein	97.2
VV2690	c-di-GMP phosphodiesterase A-related protein	87
VV2691	collagenase	95.1
VV2692	collagenase	93.7
VV2695	transcriptional regulator	91.1
VV2696	lipoprotein NlpI	96.4
VV2697	polynucleotide phosphorylase/polyadenylase	91.6
VV2710	hypothetical protein	95.7
VV2714	dihydropteroate synthase	99.8
VV2715	ATP-dependent Zn protease	93.8
VV2717	RNA-binding protein	97.3
VV2719	hypothetical protein	99.7
VV2721	D-alanyl-D-alanine carboxypeptidase	79.6
VV2722	hypothetical protein	93.9
VV2723	tyrosyl-tRNA synthetase	92.8
VV2724	membrane protein	97.1
VV2726	membrane-fusion protein	75.9
VV2728	glutamate-1-semialdehyde aminotransferase	95.1
VV2730	permease	95.8
VV2731	16S RNA G1207 methylase RsmC	94.6
VV2733	sensory box sensor histidine kinase/response regulator	94.7
VV2734	dipeptide ABC transporter periplasmic protein	96
VV2735	peptide ABC transporter, permease protein	99.6
VV2739	endoglucanase-related protein	98.9
VV2740	N-acetylglucosamine kinase	96.2
VV2741	N-acetyl-beta-hexosaminidase	96.3
VV2742	cellobiose phosphorylase	96.6
VV2743	phosphomannomutase	92.6
VV2744	iron(III) ABC transporter ATP-binding protein	88.1
VV2745	Fe3+ ABC transporter permease	88.3
VV2746	Fe3+ ABC transporter periplasmic protein	81.8
VV2747	ammonia permease	94
VV2748	nitrogen regulatory protein PII	88.3
VV2750	hypothetical protein	82.3
VV2752	glycerate kinase	93.5
VV2753	bifunctional aconitate hydratase 2/2-methylisocitrate dehydratase	82.6
VV2756	membrane carboxypeptidase	93.8
VV2757	ATP-dependent RNA helicase HrpB	89.7
VV2758	sugar fermentation stimulation protein A	93.5
VV2759	DnaK suppressor protein	95.1
VV2760	glutamyl-Q tRNA(Asp) synthetase	98.7
VV2765	multidrug ABC transporter permease	96.4
VV2766	multidrug ABC transporter ATPase	90.1
VV2767	sulfate permease	93.4
VV2768	carbonic anhydrase	91.2
VV2769	hypoxanthine-guanine phosphoribosyltransferase	86
VV2770	SmcR-like protein VvpR	94.2
VV2771	dihydrolipoamide dehydrogenase	98.2
VV2776	N-acetyl-anhydromuranmyl-L-alanine amidase	97.5
VV2777	quinolinate phosphoribosyltransferase	89.4
VV2779	type IV pilus (Tfp) assembly protein PilB	85.7
VV2780	type IV pilus (Tfp) assembly protein PilC	89.1
VV2781	type IV prepilin-like proteins leader peptide processing enzyme	91.4
VV2783	hypothetical protein	87
VV2784	zinc-binding protein	96.4
VV2789	signal recognition particle GTPase	93.1
VV2790	ABC transporter permease	94.1
VV2792	S-ribosylhomocysteinase	97.6
VV2793	hypothetical protein	78.7
VV2794	glutamate--cysteine ligase	94.6
VV2795	Zn-dependent peptidase	93.8
VV2796	hypothetical protein	93.7
VV2797	NADPH:quinone reductase	95.2
VV2798	oxaloacetate decarboxylase subunit beta	84.5
VV2799	oxaloacetate decarboxylase	91.1
VV2800	oxaloacetate decarboxylase subunit gamma	94.8
VV2801	carbon storage regulator	96.8
VV2802	aspartate kinase	100
VV2806	DNA mismatch repair protein MutS	93.9
VV2807	CinA-related protein	90.2
VV2808	DNA-directed RNA polymerase, sigma subunit	93.7
VV2810	membrane protein	96
VV2821	GTP pyrophosphokinase	91.7
VV2823	hybrid sensory histidine kinase BarA	93.7
VV2824	diguanylate cyclase	87
VV2825	hypothetical protein	94
VV2826	hypothetical protein	87.2
VV2828	pyridoxine 5'-phosphate synthase	93
VV2832	signal peptidase I	95.4
VV2833	GTP-binding protein LepA	98
VV2835	positive regulator of sigma E activity	97
VV2837	negative regulator of sigma E activity (rseB)	94.6
VV2838	RNA polymerase sigma factor RpoE	98.9
VV2839	L-aspartate oxidase	100
VV2841	hypothetical protein	90.5
VV2842	aminomethyltransferase	97.7
VV2843	hypothetical protein	89
VV2844	hypothetical protein	83.8
VV2845	2-octaprenyl-6-methoxyphenol hydroxylase	97.6
VV2846	2-octaprenyl-6-methoxyphenyl hydroxylase	93.7
VV2847	hypothetical protein	91.8
VV2848	hypothetical protein	93.2
VV2849	5-formyltetrahydrofolate cyclo-ligase	98.1
VV2850	ribose-5-phosphate isomerase A	94.5
VV2853	hypothetical protein	93.4
VV2854	chromosome replication initiation inhibitor protein	96.3
VV2855	lysine efflux permease	90.7
VV2856	small-conductance mechanosensitive channel	92.6
VV2857	fructose-bisphosphate aldolase	91.9
VV2859	erythrose 4-phosphate dehydrogenase	99.4
VV2861	hypothetical protein	96.2
VV2863	methionine adenosyltransferase	95.4
VV2864	cytochrome c oxidase subunit I	96.5
VV2865	hypothetical protein	96.5
VV2866	endonuclease I	94.7
VV2867	16S ribosomal RNA methyltransferase RsmE	92.3
VV2868	glutathione synthetase	92.4
VV2869	hypothetical protein	95.4
VV2870	Holliday junction resolvase-like protein	95.4
VV2873	TIM-barrel fold family protein	90.6
VV2874	twitching motility protein PilT	81
VV2875	pyrroline-5-carboxylate reductase	84
VV2876	integral membrane protein	93.2
VV2877	hypothetical protein	93.9
VV2878	hypothetical protein	96.9
VV2879	deoxyribonucleotide triphosphate pyrophosphatase	94.7
VV2880	coproporphyrinogen III oxidase	94.2
VV2882	glutaminase	94.2
VV2884	A/G-specific adenine glycosylase	90.8
VV2885	hypothetical protein	93.8
VV2886	soluble lytic murein transglycosylase	99.6
VV2887	methyl-accepting chemotaxis protein	90.2
VV2888	methyl-accepting chemotaxis protein	93.3
VV2889	flavoprotein	89.9
VV2890	hypothetical protein	93.7
VV2893	hypothetical protein	91.7
VV2895	hypothetical protein	90.1
VV2896	transcriptional regulator	97.3
VV2897	hypothetical protein	96
VV2898	6-phospho-beta-glucosidase	94.2
VV2899	phosphotransferase system cellobiose-specific component IIA	96.5
VV2900	phosphotransferase system cellobiose-specific component IIC	85.5
VV2901	phosphotransferase system cellobiose-specific component IIB	94.3
VV2902	deacetylase DA1	79.7
VV2903	hypothetical protein	84.5
VV2905	permease	96
VV2906	permease	96.6
VV2907	leucyl aminopeptidase	96.3
VV2908	DNA polymerase III subunit chi	98.2
VV2913	hypothetical protein	95.8
VV2914	histone acetyltransferase HPA2	84.9
VV2915	hypothetical protein	89.3
VV2916	hypothetical protein	71
VV2918	arginine deiminase	91.5
VV2919	ornithine carbamoyltransferase	93.2
VV2921	aspartate carbamoyltransferase regulatory subunit	84.3
VV2922	translation initiation inhibitor	87.7
VV2924	pseudouridylate synthase	87.7
VV2925	ATP-dependent helicase HepA	94
VV2926	ATPase	94.1
VV2927	Zn-dependent protease	91.7
VV2928	amidohydrolase	85.2
VV2929	hypothetical protein	83.7
VV2930	ribonuclease G	90.7
VV2931	Maf-like protein	92.3
VV2933	rod shape-determining protein MreC	97.5
VV2934	rod shape-determining protein MreB	80
VV2936	MSHA biogenesis protein MshP	94.5
VV2941	MSHA pilin protein MshB	92.6
VV2942	MSHA biogenesis protein MshF	83.8
VV2943	MSHA biogenesis protein MshG	79.9
VV2944	MSHA biogenesis protein MshE	95.2
VV2945	MSHA biogenesis protein MshN	93.7
VV2946	MSHA biogenesis protein MshM	90.6
VV2947	MSHA biogenesis protein MshL	93.8
VV2949	MSHA biogenesis protein MshJ	89.5
VV2950	MSHA biogenesis protein MshI	96
VV2952	regulatory protein CsrD	92.1
VV2953	single-stranded DNA-binding protein	93.4
VV2954	DNA-binding HTH domain-containing protein	97
VV2955	UDP-glucose pyrophosphorylase	87.2
VV2957	hypothetical protein	94.5
VV2958	class V aminotransferase	89.1
VV2959	aspartate kinase III	93.4
VV2961	Na+/H+ antiporter	86.2
VV2962	hypothetical protein	79.4
VV2963	hypothetical protein	91.4
VV2965	phosphoadenosine phosphosulfate reductase	92.6
VV2969	hypothetical protein	88.2
VV2970	hypothetical protein	96.2
VV2972	tRNA-dihydrouridine synthase A	94.4
VV2974	hypothetical protein	92.9
VV2977	hypothetical protein	99.4
VV2979	replicative DNA helicase	93.5
VV2980	salt-induced outer membrane protein	90.9
VV2983	primosomal replication protein N	94.3
VV2985	ribulose-phosphate 3-epimerase	95.7
VV2986	site-specific DNA methylase	96.1
VV2987	DamX-like protein	94.5
VV2990	type IV pilus (Tfp) assembly protein PilQ	94.9
VV2991	type IV pilus (Tfp) assembly protein PilP	95.2
VV2992	type IV pilus (Tfp) assembly protein PilO	97.3
VV2993	type IV pilus (Tfp) assembly protein PilN	84.3
VV2994	type IV pilus (Tfp) assembly protein, ATPase PilM	92.3
VV2995	penicillin-binding protein 1A	96.9
VV2996	DNA-binding transcriptional regulator OxyR	94.9
VV2997	hypothetical protein	90.7
VV2999	bifunctional argininosuccinate lyase/N-acetylglutamate synthase	92.3
VV3001	acetylglutamate kinase	94.1
VV3003	acetylornithine deacetylase	91.1
VV3004	phosphoenolpyruvate carboxylase	92.4
VV3005	transcriptional regulator	94.5
VV3008	cystathionine gamma-synthase	86.9
VV3009	transcriptional repressor protein MetJ	93.8
VV3010	malic enzyme	98.4
VV3012	primosome assembly protein PriA	93.5
VV3013	DNA-binding transcriptional regulator CytR	91.9
VV3014	cell division protein	97.1
VV3015	ATP-dependent protease peptidase subunit	78.5
VV3017	1,4-dihydroxy-2-naphthoate octaprenyltransferase	83.3
VV3018	ribonuclease activity regulator protein RraA	94.9
VV3019	hypothetical protein	93.5
VV3022	hypothetical protein	96.3
VV3023	hypothetical protein	93.4
VV3024	5-carboxymethyl-2-hydroxymuconate isomerase	83.6
VV3026	UDP-glucose 4-epimerase	79.2
VV3027	bacterioferritin	93
VV3028	bacterioferritin-associated ferredoxin	94.2
VV3030	elongation factor G	92.6
VV3031	30S ribosomal protein S7	99.9
VV3033	hypothetical protein	100
VV3034	hypothetical protein	92.4
VV3035	sulfur transfer complex subunit TusD	94.4
VV3036	hypothetical protein	92.7
VV3037	FKBP-type peptidyl-prolyl cis-trans isomerase 1	89.5
VV3038	hypothetical protein	95.9
VV3039	hypothetical protein	96.9
VV3040	asparaginase	96.9
VV3041	FKBP-type peptidyl-prolyl cis-trans isomerase 2	91.5
VV3043	glutathione-regulated potassium-efflux system protein KefB	91.7
VV3044	glutathione-regulated potassium-efflux system ancillary protein KefG	94.7
VV3045	ABC transporter ATPase	81
VV3046	hypothetical protein	88.1
VV3047	hydrolase	94.6
VV3048	hypothetical protein	93.1
VV3049	phosphoribulokinase	95.3
VV3050	cAMP-regulatory protein	92.9
VV3051	hypothetical protein	97.9
VV3053	arginine/ornithine succinyltransferase	79.9
VV3055	para-aminobenzoate synthase component II	93.5
VV3058	tryptophanyl-tRNA synthetase	89.8
VV3059	phosphoglycolate phosphatase	94.6
VV3060	23S rRNA (guanosine-2'-O-)-methyltransferase	92.3
VV3061	exoribonuclease R	95
VV3062	cytosine deaminase	94
VV3063	transcriptional repressor NsrR	87.9
VV3064	nitric oxide dioxygenase	94.1
VV3065	sodium-type flagellar motor component	92.8
VV3066	adenylosuccinate synthetase	92.3
VV3067	hypothetical protein	97.1
VV3068	HflC protein	96.3
VV3069	HflK protein	97.4
VV3070	GTPase HflX	97.4
VV3074	N-acetylmuramoyl-L-alanine amidase	100
VV3075	ATPase or kinase	95.1
VV3076	Fe-S protein	81.6
VV3077	ribosome-associated GTPase	96.3
VV3078	oligoribonuclease	96
VV3080	di- and tricarboxylate transporter	98.9
VV3081	hypothetical protein	94.1
VV3082	phosphoglyceromutase	91
VV3084	rhodanese-related sulfurtransferase	96.5
VV3085	preprotein translocase subunit SecB	99.5
VV3090	membrane-bound metallopeptidase	100
VV3092	hypothetical protein	91.6
VV3093	transcriptional regulator	91.5
VV3096	lysyl-tRNA synthetase	88.9
VV3097	fumarate reductase flavoprotein subunit	93
VV3098	fumarate reductase iron-sulfur subunit	94.3
VV3099	fumarate reductase subunit C	92.2
VV3100	fumarate reductase subunit D	96.4
VV3101	hypothetical protein	97.6
VV3102	elongation factor P	92.6
VV3103	lysine 2;3-aminomutase	90.3
VV3104	hypothetical protein	80
VV3105	hypothetical protein	83.7
VV3108	Na+-driven multidrug efflux pump	94.7
VV3113	transcriptional regulator CpxR	91.4
VV3115	superoxide dismutase	91.8
VV3116	rRNA methylase	89.7
VV3119	anaerobic C4-dicarboxylate transporter	95.8
VV3121	LuxR family transcriptional regulator	84.3
VV3123	hypothetical protein	91.2
VV3124	sodium/solute symporter	100
VV3129	sensor histidine kinase	95.4
VV3130	3-phenylpropionic acid transporter	88.7
VV3131	signal-transduction protein	88.6
VV3132	DNA polymerase III subunit epsilon	76.9
VV3133	acetyl-CoA synthetase	83.8
VV3134	3-dehydroquinate dehydratase	92
VV3135	acetyl-CoA carboxylase biotin carboxyl carrier protein subunit	85.1
VV3136	acetyl-CoA carboxylase biotin carboxylase subunit	96.1
VV3138	tRNA-dihydrouridine synthase	95.5
VV3140	methyl-accepting chemotaxis protein	89.1
VV3143	phosphoribosylamine--glycine ligase	88.6
VV3144	hypothetical protein	89.7
VV3145	nucleoid DNA-binding protein	77.9
VV3147	hypothetical protein	89.3
VV3148	phosphoglycerate dehydrogenase	82.4
VV3149	uracil-DNA glycosylase	94.2
VV3151	hypothetical protein	93.4
VV3152	hypothetical protein	97.2
VV3153	hypothetical protein	97.5
VV3156	anti-RNA polymerase sigma 70 factor	94.6
VV3158	DNA-directed RNA polymerase subunit beta'	98.2
VV3168	pantothenate kinase	98.7
VV3169	biotin--protein ligase	82.1
VV3171	hypothetical protein	95.4
VV3178	ferredoxin	86
VV3179	3-polyprenyl-4-hydroxybenzoate decarboxylase	90.2
VV3180	hypothetical protein	90.7
VV3182	thiol-disulfide isomerase and thioredoxin	93
VV3185	hypothetical protein	96.2
VV3186	hypothetical protein	84.2
VV3187	ATP-dependent DNA helicase RecQ	90.8
VV3189	transcriptional regulator	89.8
VV3190	threonine efflux protein	88.9
VV3193	signal peptide protein	87.5
VV3194	hypothetical protein	97.7
VV3196	hypothetical protein	82
VV3197	hypothetical protein	91.2
VV3199	transcriptional regulator	91.7
VV3201	aminopeptidase P	91.2
VV3204	sulfur carrier protein ThiS	90.7
VV3205	thiamine biosynthesis protein ThiF	91
VV3207	thiamine biosynthesis protein ThiC	74.4
VV3210	multicopper oxidase	85.1
VV3213	carbonic anhydrase	91.6
VV3214	hypothetical protein	79.7
VV3216	coproporphyrinogen III oxidase	91.7
VV3218	phosphoribosylaminoimidazole carboxylase catalytic subunit	94.2
VV3219	phosphoribosylaminoimidazole carboxylase ATPase subunit	93
VV3222	hypothetical protein	88.7
VV3223	Smf protein	86.1
VV3224	hypothetical protein	92.1
VV3227	sun protein	89.3
VV3229	potassium uptake protein TrkH	86.3
VV3230	hemolysin III-like protein	92.5
VV3231	SpoOM-related protein	92.6
VV3232	hypothetical protein	91.3
VV3233	hypothetical protein	99.4
VV3234	FixG-related protein	92.9
VV3235	serine/threonine protein kinase	90.9
VV3236	thiol:disulfide interchange protein	95.4
VV3237	acyltransferase	95.4
VV3238	hypothetical protein	85.5
VV3239	ComM-related protein	78.1
VV3240	acetolactate synthase 2 catalytic subunit	80.6
VV3243	dihydroxy-acid dehydratase	94.5
VV3244	threonine dehydratase	93
VV3245	DNA-binding transcriptional regulator	93.9
VV3246	inner membrane transport protein YdhC	91.2
VV3251	F0F1 ATP synthase subunit beta	90.6
VV3252	F0F1 ATP synthase subunit gamma	99.6
VV3253	F0F1 ATP synthase subunit alpha	97.7
VV3254	F0F1 ATP synthase subunit delta	98.3
VV3255	F0F1 ATP synthase subunit B	99.8
VV3256	F0F1 ATP synthase subunit C	99.2
VV3257	F0F1 ATP synthase subunit A	100
VV3258	F0F1 ATP synthase subunit I	100
VV3259	parB family protein	87.5
VV3260	ParA family protein	96.9
VV3262	tRNA uridine 5-carboxymethylaminomethyl modification protein GidA	99.1
xerC	site-specific tyrosine recombinase XerC	95.4
xerD	site-specific tyrosine recombinase XerD	91.6
xni	exonuclease IX	96.2
xseA	exodeoxyribonuclease VII large subunit	95.3
yajC	preprotein translocase subunit YajC	77.9
yebU	rRNA (cytosine-C(5)-)-methyltransferase RsmF	99.7
[truncated: 2 more rows]
