# Supplementary material for: Phylogeny of Vibrio vulnificus from the Analysis of the Core-Genome: Implications for Intra-Species Taxonomy
Source: Front Microbiol. 2018 Jan 5;8:2613. doi: 10.3389/fmicb.2017.02613 (PMC5765525; doi:10.3389/fmicb.2017.02613)
Supplement: Table S3 — Metabolic pathways associated to V. vulnificus core genome. [file Table3.XLS]

## Sheet: TS5 pathways_chroI
Table S3: Metabolic pathways associated to Vibrio vulnificus core genome
Chromosome I								Chromosome II
Pathway	Seqs in Pathway	Enzyme	EzymeId	rSeqs	Seqs	PathwayId		Pathway	Seqs in Pathway	Enzyme	EzymeId	rSeqs	Seqs	PathwayId
Amino sugar and nucleotide sugar metabolism	2	glucosamine-1-phosphate N-acetyltransferase activity	EC:2.3.1.157	1	VV2527	map00520		Alanine, aspartate and glutamate metabolism	1	argininosuccinate synthase activity	EC:6.3.4.5	1	VVA0218	map00250
Amino sugar and nucleotide sugar metabolism	2	UDP-N-acetylglucosamine diphosphorylase activity	EC:2.7.7.23	1	VV2527	map00520		Amino sugar and nucleotide sugar metabolism	4	chitinase activity	EC:3.2.1.14	3	VVA0045; VVA0720; VVA1099	map00520
Amino sugar and nucleotide sugar metabolism	2	chitinase activity	EC:3.2.1.14	1	VV1061	map00520		Amino sugar and nucleotide sugar metabolism	4	glucosamine-6-phosphate deaminase activity	EC:3.5.99.6	1	nagB	map00520
Aminoacyl-tRNA biosynthesis	1	tyrosine-tRNA ligase activity	EC:6.1.1.1	1	VV0213	map00970		Arginine and proline metabolism	2	proline dehydrogenase activity	EC:1.5.99.8	1	VVA1644	map00330
Arginine and proline metabolism	2	arginine decarboxylase activity	EC:4.1.1.19	1	VV0190	map00330		Arginine and proline metabolism	2	4-hydroxy-2-oxoglutarate aldolase activity	EC:4.1.3.16	1	VVA1387	map00330
Arginine and proline metabolism	2	4-hydroxy-2-oxoglutarate aldolase activity	EC:4.1.3.16	1	VV0246	map00330		Biosynthesis of siderophore group nonribosomal peptides	3	(2,3-dihydroxybenzoyl)adenylate synthase activity	EC:2.7.7.58	2	VVA1301; VVA1306	map01053
Butanoate metabolism	1	acetoacetate-CoA ligase activity	EC:6.2.1.16	1	VV2548	map00650		Biosynthesis of siderophore group nonribosomal peptides	3	isochorismatase activity	EC:3.3.2.1	1	VVA1304	map01053
Cysteine and methionine metabolism	2	5-methyltetrahydropteroyltriglutamate-homocysteine S-methyltransferase activity	EC:2.1.1.14	1	murG	map00270		Bisphenol degradation	1	arylesterase activity	EC:3.1.1.2	1	VVA0773	map00363
Cysteine and methionine metabolism	2	cystathionine beta-lyase activity	EC:4.4.1.8	1	VV0773	map00270		Cysteine and methionine metabolism	1	formylmethionine deformylase activity	EC:3.5.1.31	1	def	map00270
Fructose and mannose metabolism	2	mannose-6-phosphate isomerase activity	EC:5.3.1.8	2	VV0729; VV2815	map00051		D-Alanine metabolism	1	alanine racemase activity	EC:5.1.1.1	1	alr	map00473
Glutathione metabolism	1	glutathione synthase activity	EC:6.3.2.3	1	VV0900	map00480		Fatty acid biosynthesis	2	3-oxoacyl-[acyl-carrier-protein] reductase (NADPH) activity	EC:1.1.1.100	1	VVA1211	map00061
Glycerolipid metabolism	1	diacylglycerol kinase activity	EC:2.7.1.107	1	VV0868	map00561		Fatty acid biosynthesis	2	3-oxoacyl-[acyl-carrier-protein] synthase activity	EC:2.3.1.41	1	VVA0906	map00061
Glycine, serine and threonine metabolism	4	L-threonine 3-dehydrogenase activity	EC:1.1.1.103	2	VV1000; VV1041	map00260		Fatty acid elongation	1	3-hydroxyacyl-CoA dehydrogenase activity	EC:1.1.1.35	1	fabG	map00062
Glycine, serine and threonine metabolism	4	glycerate kinase activity	EC:2.7.1.31	1	lipB	map00260		Folate biosynthesis	1	GTP cyclohydrolase I activity	EC:3.5.4.16	1	folE	map00790
Glycine, serine and threonine metabolism	4	L-serine ammonia-lyase activity	EC:4.3.1.17	1	rplA	map00260		Fructose and mannose metabolism	1	1-phosphofructokinase activity	EC:2.7.1.56	1	VVA0705	map00051
Glycolysis / Gluconeogenesis	7	pyruvate dehydrogenase (acetyl-transferring) activity	EC:1.2.4.1	1	tolB	map00010		Glutathione metabolism	4	peroxiredoxin activity	EC:1.11.1.15	2	VVA1050; VVA1051	map00480
Glycolysis / Gluconeogenesis	7	protein-N(PI)-phosphohistidine-sugar phosphotransferase activity	EC:2.7.1.69	5	VV0108; VV0761; VV2825; lysS; torD	map00010		Glutathione metabolism	4	glutathione transferase activity	EC:2.5.1.18	1	VVA1058	map00480
Glycolysis / Gluconeogenesis	7	acetate-CoA ligase activity	EC:6.2.1.1	1	VV2548	map00010		Glutathione metabolism	4	glutathione synthase activity	EC:6.3.2.3	1	VVA0031	map00480
Nitrogen metabolism	3	nitrite reductase [NAD(P)H] activity	EC:1.7.1.4	2	VV1606; VV1649	map00910		Glycerophospholipid metabolism	1	glycerophosphodiester phosphodiesterase activity	EC:3.1.4.46	1	glpQ	map00564
Nitrogen metabolism	3	nitrate reductase activity	EC:1.7.99.4	1	VV2922	map00910		Glycine, serine and threonine metabolism	6	L-threonine 3-dehydrogenase activity	EC:1.1.1.103	1	tdh	map00260
Other glycan degradation	1	alpha-mannosidase activity	EC:3.2.1.24	1	VV0696	map00511		Glycine, serine and threonine metabolism	6	glycine dehydrogenase (decarboxylating) activity	EC:1.4.4.2	1	VVA0691	map00260
Oxidative phosphorylation	4	cytochrome-c oxidase activity	EC:1.9.3.1	4	VV2673; VV2677; VV2679; VV2680	map00190		Glycine, serine and threonine metabolism	6	glycine hydroxymethyltransferase activity	EC:2.1.2.1	1	VVA0693	map00260
Pantothenate and CoA biosynthesis	1	holo-[acyl-carrier-protein] synthase activity	EC:2.7.8.7	1	VV0127	map00770		Glycine, serine and threonine metabolism	6	aminomethyltransferase activity	EC:2.1.2.10	1	VVA0696	map00260
Pentose phosphate pathway	3	transketolase activity	EC:2.2.1.1	1	rpmH	map00030		Glycine, serine and threonine metabolism	6	glycine C-acetyltransferase activity	EC:2.3.1.29	1	VVA0304	map00260
Pentose phosphate pathway	3	2-dehydro-3-deoxygluconokinase activity	EC:2.7.1.45	1	sdhA	map00030		Glycine, serine and threonine metabolism	6	threonine aldolase activity	EC:4.1.2.5	1	VVA0561	map00260
Pentose phosphate pathway	3	2-dehydro-3-deoxy-phosphogluconate aldolase activity	EC:4.1.2.14	1	VV0246	map00030		Glycolysis / Gluconeogenesis	8	glyceraldehyde-3-phosphate dehydrogenase (NAD+) (phosphorylating) activity	EC:1.2.1.12	1	VVA1232	map00010
Peptidoglycan biosynthesis	1	serine-type D-Ala-D-Ala carboxypeptidase activity	EC:3.4.16.4	1	rplK	map00550		Glycolysis / Gluconeogenesis	8	aldehyde dehydrogenase (NAD) activity	EC:1.2.1.3	1	VVA1341	map00010
Phenylalanine metabolism	2	peroxidase activity	EC:1.11.1.7	1	VV0979	map00360		Glycolysis / Gluconeogenesis	8	aldehyde dehydrogenase [NAD(P)+] activity	EC:1.2.1.5	1	VVA0559	map00010
Phenylalanine metabolism	2	phenylalanine 4-monooxygenase activity	EC:1.14.16.1	1	VV2539	map00360		Glycolysis / Gluconeogenesis	8	pyruvate kinase activity	EC:2.7.1.40	1	VVA0713	map00010
Phenylalanine, tyrosine and tryptophan biosynthesis	1	3-deoxy-7-phosphoheptulonate synthase activity	EC:2.5.1.54	1	VV0036	map00400		Glycolysis / Gluconeogenesis	8	protein-N(PI)-phosphohistidine-sugar phosphotransferase activity	EC:2.7.1.69	4	VVA0704; VVA1275; VVA1332; murP	map00010
Phosphonate and phosphinate metabolism	1	2-aminoethylphosphonate-pyruvate transaminase activity	EC:2.6.1.37	1	rpoB	map00440		Glyoxylate and dicarboxylate metabolism	1	acetoacetyl-CoA reductase activity	EC:1.1.1.36	1	VVA1211	map00630
Porphyrin and chlorophyll metabolism	1	adenosylcobyric acid synthase (glutamine-hydrolyzing) activity	EC:6.3.5.10	1	VV0030	map00860		Nicotinate and nicotinamide metabolism	2	NAD(P)+ transhydrogenase (B-specific) activity	EC:1.6.1.1	1	pntA	map00760
Purine metabolism	11	GMP reductase activity	EC:1.7.1.7	1	VV2938	map00230		Nicotinate and nicotinamide metabolism	2	NAD(P)+ transhydrogenase (AB-specific) activity	EC:1.6.1.2	1	pntA	map00760
Purine metabolism	11	purine-nucleoside phosphorylase activity	EC:2.4.2.1	1	VV1066	map00230		Nicotinate and nicotinamide metabolism	2	NAD+ synthase activity	EC:6.3.1.5	1	nadE	map00760
Purine metabolism	11	nucleoside-triphosphatase activity	EC:3.6.1.15	6	VV1037; VV1085; VV1113; VV2491; VV2687; nudE	map00230		Nicotinate and nicotinamide metabolism	2	NAD+ synthase (glutamine-hydrolyzing) activity	EC:6.3.5.1	1	nadE	map00760
Purine metabolism	11	ATPase activity	EC:3.6.1.3	8	VV1037; VV1056; VV1085; VV1098; VV1100; VV1113; VV2687; nudE	map00230		Nitrogen metabolism	2	nitrite reductase [NAD(P)H] activity	EC:1.7.1.4	1	VVA0927	map00910
Pyrimidine metabolism	3	dihydroorotase activity	EC:3.5.2.3	1	maf	map00240		Nitrogen metabolism	2	nitrate reductase activity	EC:1.7.99.4	1	VVA1192	map00910
Pyrimidine metabolism	3	cytosine deaminase activity	EC:3.5.4.1	1	VV0079	map00240		One carbon pool by folate	2	dihydrofolate reductase activity	EC:1.5.1.3	1	VVA1530	map00670
Pyrimidine metabolism	3	orotidine-5'-phosphate decarboxylase activity	EC:4.1.1.23	1	VV0605	map00240		One carbon pool by folate	2	formate-tetrahydrofolate ligase activity	EC:6.3.4.3	1	VVA0722	map00670
Pyruvate metabolism	1	lactoylglutathione lyase activity	EC:4.4.1.5	1	VV2722	map00620		Other glycan degradation	1	beta-N-acetylhexosaminidase activity	EC:3.2.1.52	1	VVA1141	map00511
Starch and sucrose metabolism	2	phosphorylase activity	EC:2.4.1.1	1	VV1602	map00500		Oxidative phosphorylation	1	cytochrome-c oxidase activity	EC:1.9.3.1	1	VVA1116	map00190
Starch and sucrose metabolism	2	alpha-amylase activity	EC:3.2.1.1	1	VV0245	map00500		Pantothenate and CoA biosynthesis	2	holo-[acyl-carrier-protein] synthase activity	EC:2.7.8.7	1	VVA1294	map00770
Steroid hormone biosynthesis	1	arylsulfatase activity	EC:3.1.6.1	1	VV1511	map00140		Pantothenate and CoA biosynthesis	2	[acyl-carrier-protein] phosphodiesterase activity	EC:3.1.4.14	1	VVA0730	map00770
Tryptophan metabolism	1	catalase activity	EC:1.11.1.6	1	VV0979	map00380		Pentose phosphate pathway	3	sedoheptulose-7-phosphate:D-glyceraldehyde-3-phosphate glyceronetransferase activity	EC:2.2.1.2	1	VVA1101	map00030
Vitamin B6 metabolism	2	pyridoxamine-phosphate oxidase activity	EC:1.4.3.5	2	VV0022; VV0637	map00750		Pentose phosphate pathway	3	ribokinase activity	EC:2.7.1.15	1	VVA0572	map00030
								Pentose phosphate pathway	3	2-dehydro-3-deoxy-phosphogluconate aldolase activity	EC:4.1.2.14	1	VVA1387	map00030
								Phenylalanine metabolism	2	peroxidase activity	EC:1.11.1.7	2	VVA0294; VVA1051	map00360
								Phenylalanine, tyrosine and tryptophan biosynthesis	2	3-deoxy-7-phosphoheptulonate synthase activity	EC:2.5.1.54	1	VVA1106	map00400
								Phenylalanine, tyrosine and tryptophan biosynthesis	2	chorismate mutase activity	EC:5.4.99.5	1	VVA1305	map00400
								Porphyrin and chlorophyll metabolism	1	coproporphyrinogen oxidase activity	EC:1.3.3.3	1	VVA0425	map00860
								Purine metabolism	13	purine-nucleoside phosphorylase activity	EC:2.4.2.1	1	VVA0354	map00230
								Purine metabolism	13	ADP-ribose diphosphatase activity	EC:3.6.1.13	1	VVA0562	map00230
								Purine metabolism	13	nucleoside-triphosphatase activity	EC:3.6.1.15	10	VVA0372; VVA0396; VVA0563; VVA0620; VVA0772; VVA1258; VVA1342; VVA1654; artP; hmuV	map00230
								Purine metabolism	13	ATPase activity	EC:3.6.1.3	10	VVA0372; VVA0379; VVA0396; VVA0563; VVA0620; VVA0772; VVA1258; VVA1654; artP; hmuV	map00230
								Pyruvate metabolism	2	methylglyoxal synthase activity	EC:4.2.3.3	1	mgsA	map00620
								Pyruvate metabolism	2	lactoylglutathione lyase activity	EC:4.4.1.5	1	VVA1158	map00620
								Riboflavin metabolism	1	5-amino-6-(5-phosphoribosylamino)uracil reductase activity	EC:1.1.1.193	1	VVA1530	map00740
								Riboflavin metabolism	1	diaminohydroxyphosphoribosylaminopyrimidine deaminase activity	EC:3.5.4.26	1	VVA1530	map00740
								Starch and sucrose metabolism	3	phosphorylase activity	EC:2.4.1.1	1	VVA0077	map00500
								Starch and sucrose metabolism	3	1,4-alpha-glucan branching enzyme activity	EC:2.4.1.18	1	VVA0079	map00500
								Starch and sucrose metabolism	3	4-alpha-glucanotransferase activity	EC:2.4.1.25	1	malQ	map00500
								Steroid hormone biosynthesis	1	arylsulfatase activity	EC:3.1.6.1	1	VVA0661	map00140
								Synthesis and degradation of ketone bodies	1	hydroxymethylglutaryl-CoA lyase activity	EC:4.1.3.4	1	VVA1049	map00072
								Taurine and hypotaurine metabolism	1	acetate kinase activity	EC:2.7.2.1	1	VVA0658	map00430
								Tryptophan metabolism	1	catalase activity	EC:1.11.1.6	1	VVA0294	map00380
								Ubiquinone and other terpenoid-quinone biosynthesis	1	isochorismate synthase activity	EC:5.4.4.2	1	VVA1300	map00130
								Valine, leucine and isoleucine degradation	1	methylglutaconyl-CoA hydratase activity	EC:4.2.1.18	1	VVA1048	map00280
								Vitamin B6 metabolism	1	pyridoxamine-phosphate oxidase activity	EC:1.4.3.5	1	VVA1648	map00750
