# Supplementary material for: Phylogeny of Vibrio vulnificus from the Analysis of the Core-Genome: Implications for Intra-Species Taxonomy
Source: Front Microbiol. 2018 Jan 5;8:2613. doi: 10.3389/fmicb.2017.02613 (PMC5765525; doi:10.3389/fmicb.2017.02613)
Supplement: Table S4 — V. vulnificus common genes that were not considered to be part of the Core Genome because its identity and length with respect to the reference sequence were lower than 70 and 80%, respectively. [file Table4.XLSX]

## Sheet: Hoja1
Table S4: V. vulnificus common genes that were not considered to be part of the Core Genome because its identity and length with respect to the reference sequence were lower than 70% and 80% , respectively.
Chromosome I					Chromosome II
Gene	Full Name				Gene	Full Name
acpD	azoreductase				dcuC	C4-dicarboxylate transporter DcuC
adk	adenylate kinase				def	peptide deformylase
asnB	asparagine synthetase B				gatY	tagatose-bisphosphate aldolase
clpP	ATP-dependent Clp protease proteolytic subunit				glgC	glucose-1-phosphate adenylyltransferase
cls	cardiolipin synthetase				glpQ	glycerophosphodiester phosphodiesterase
dipZ	thiol				glpT	sn-glycerol-3-phosphate transporter
fabG	3-ketoacyl-ACP reductase				malE	maltose ABC transporter substrate-binding protein
fabG	3-ketoacyl-ACP reductase				phhA	phenylalanine 4-monooxygenase
fieF	ferrous iron efflux protein F				pntA	NAD(P) transhydrogenase subunit alpha
flgE	flagellar hook protein FlgE				rRNA-23Sj	23S ribosomal RNA
flgK	flagellar hook-associated protein FlgK				tRNA-Leu-12	tRNA
flgL	flagellar hook-associated protein FlgL				tRNA-Ser-6	tRNA
fliL	flagellar basal body-associated protein FliL				VVA0020	hypothetical protein
fliS	flagellar protein FliS				VVA0025	hypothetical protein
ftsB	cell division protein FtsB				VVA0030	hypothetical protein
fur	ferric uptake regulator				VVA0031	glutathione synthetase
gltA	type II citrate synthase				VVA0032	hypothetical protein
gltD	glutamate synthase subunit beta				VVA0036	hypothetical protein
gltD	glutamate synthase subunit beta				VVA0039	hypothetical protein
groES	co-chaperonin GroES				VVA0045	chitinase
hemH	ferrochelatase				VVA0046	hypothetical protein
hemH	phosphoribosylaminoimidazole-succinocarboxamide synthase				VVA0049	hypothetical protein
maf	Maf-like protein				VVA0053	maltoporin
maf	Maf-like protein				VVA0060	hypothetical protein
minC	septum formation inhibitor				VVA0062	hypothetical protein
minE	cell division topological specificity factor MinE				VVA0065	pyridoxine kinase
moaC	molybdenum cofactor biosynthesis protein MoaC				VVA0070	hypothetical protein
nagA	N-acetylglucosamine-6-phosphate deacetylase				VVA0071	hypothetical protein
pepN	aminopeptidase N				VVA0072	hypothetical protein
ppnK	inorganic polyphosphate/ATP-NAD kinase				VVA0073	hypothetical protein
pspG	phage shock protein G				VVA0075	hypothetical protein
purU	formyltetrahydrofolate deformylase				VVA0080	methyl-accepting chemotaxis protein
rfaD	ADP-L-glycero-D-manno-heptose-6-epimerase				VVA0085	pyrrolidone-carboxylate peptidase
rfaH	transcriptional activator RfaH				VVA0170	hypothetical protein
rpmG	50S ribosomal protein L33				VVA0171	ferredoxin
rpmJ	50S ribosomal protein L36				VVA0172	hypothetical protein
rRNA-16Sa	16S ribosomal RNA				VVA0179	hypothetical protein
rRNA-16Sb	16S ribosomal RNA				VVA0192	PTS system fructose-specific transporter subunit IIABC
rRNA-16Sc	16S ribosomal RNA				VVA0196	phosphotransferase system mannitol/fructose-specific IIA domain-containing protein
rRNA-16Se	16S ribosomal RNA				VVA0197	hypothetical protein
rRNA-16Sf	16S ribosomal RNA				VVA0216	hypothetical protein
rRNA-16Sg	16S ribosomal RNA				VVA0223	hypothetical protein
rRNA-16Sh	16S ribosomal RNA				VVA0225	hypothetical protein
rRNA-5Sa	5S ribosomal RNA				VVA0227	Zn-dependent hydrolase
rRNA-5Sb	5S ribosomal RNA				VVA0230	hypothetical protein
rRNA-5Se	5S ribosomal RNA				VVA0231	taurine catabolism dioxygenase
rRNA-5Sf	5S ribosomal RNA				VVA0233	hypothetical protein
rRNA-5Sg	5S ribosomal RNA				VVA0239	hypothetical protein
rRNA-5Sh	5S ribosomal RNA				VVA0240	hypothetical protein
rRNA-5Si	5S ribosomal RNA				VVA0241	hypothetical protein
rRNA-5Ssc	5S ribosomal RNA				VVA0246	membrane-associated, metal-dependent hydrolase
sdhA	succinate dehydrogenase flavoprotein subunit				VVA0247	diacylglycerol kinase
slmA	nucleoid occlusion protein				VVA0250	hypothetical protein
smpB	SsrA-binding protein				VVA0251	NADH-flavin reductase
SRPRNA	miscRNA				VVA0252	transcriptional regulator
tRNA-Arg-4	tRNA				VVA0261	nicotinamidase-related amidase
tRNA-Arg-5	tRNA				VVA0264	hypothetical protein
tRNA-Arg-6	tRNA				VVA0268	hypothetical protein
tRNA-Arg-7	tRNA				VVA0288	hypothetical protein
tRNA-Asn-1	tRNA				VVA0292	hypothetical protein
tRNA-Asn-2	tRNA				VVA0299	hypothetical protein
tRNA-Asn-3	tRNA				VVA0309	hypothetical protein
tRNA-Asn-4	tRNA				VVA0331	MARTX repeat in toxin
tRNA-Asp-1	tRNA				VVA0335	hypothetical protein
tRNA-Asp-2	tRNA				VVA0355	hypothetical protein
tRNA-Asp-3	tRNA				VVA0365	hypothetical protein
tRNA-Asp-4	tRNA				VVA0375	hypothetical protein
tRNA-Asp-5	tRNA				VVA0387	hypothetical protein
tRNA-Cys-1	tRNA				VVA0389	glycosyltransferase
tRNA-Gln-4	tRNA				VVA0391	lipopolysaccharide biosynthesis protein
tRNA-Gly-1	tRNA				VVA0392	exopolysaccharide biosynthesis protein
tRNA-Gly-4	tRNA				VVA0393	polysaccharide export-related protein
tRNA-Gly-6	tRNA				VVA0395	capsular polysaccharide biosynthesis glycosyltransferase
tRNA-Gly-9	tRNA				VVA0409	hypothetical protein
tRNA-His-1	tRNA				VVA0426	heme iron utilization protein
tRNA-Leu-2	tRNA				VVA0427	heme iron utilization protein
tRNA-Leu-3	tRNA				VVA0432	hypothetical protein
tRNA-Leu-4	tRNA				VVA0434	hypothetical protein
tRNA-Leu-5	tRNA				VVA0436	hypothetical protein
tRNA-Leu-6	tRNA				VVA0438	hypothetical protein
tRNA-Leu-7	tRNA				VVA0439	hypothetical protein
tRNA-Leu-9	tRNA				VVA0443	hypothetical protein
tRNA-Met-10	tRNA				VVA0446	spermidine synthase
tRNA-Met-3	tRNA				VVA0452	hypothetical protein
tRNA-Met-4	tRNA				VVA0462	redox protein
tRNA-Met-6	tRNA				VVA0474	phosphonoacetaldehyde hydrolase
tRNA-Met-8	tRNA				VVA0479	iron ABC transporter permease
tRNA-Phe-1	tRNA				VVA0484	hypothetical protein
tRNA-Phe-2	tRNA				VVA0495	hypothetical protein
tRNA-Ser-1	tRNA				VVA0502	hypothetical protein
tRNA-Ser-2	tRNA				VVA0503	hypothetical protein
tRNA-Thr-1	tRNA				VVA0504	hypothetical protein
tRNA-Thr-3	tRNA				VVA0520	anaerobic glycerol-3-phosphate dehydrogenase subunit B
tRNA-Thr-4	tRNA				VVA0526	hypothetical protein
tRNA-Thr-6	tRNA				VVA0527	alcohol dehydrogenase
tRNA-Trp-1	tRNA				VVA0529	rhodanese-related sulfurtransferase
tyrA	bifunctional chorismate mutase/prephenate dehydrogenase				VVA0530	hypothetical protein
uvrD	DNA-dependent helicase II				VVA0538	hypothetical protein
VV0008	hypothetical protein				VVA0539	hypothetical protein
VV0010	hypothetical protein				VVA0541	hypothetical protein
VV0016	hypothetical protein				VVA0542	hypothetical protein
VV0017	diguanylate cyclase				VVA0545	hypothetical protein
VV0019	hypothetical protein				VVA0546	diadenosine tetraphosphatase
VV0032	hypothetical protein				VVA0547	hypothetical protein
VV0042	hypothetical protein				VVA0548	permease
VV0047	hypothetical protein				VVA0556	hypothetical protein
VV0052	RNA polymerase ECF-type sigma factor				VVA0574	hypothetical protein
VV0053	hypothetical protein				VVA0580	anti-anti-sigma regulatory factor
VV0055	hypothetical protein				VVA0585	response regulator
VV0056	response regulator				VVA0590	hypothetical protein
VV0057	gluconate utilization system Gnt-I transcriptional repressor				VVA0592	hypothetical protein
VV0058	hypothetical protein				VVA0601	hypothetical protein
VV0059	phosphogluconate dehydratase				VVA0602	hypothetical protein
VV0060	thermoresistant gluconokinase				VVA0604	hypothetical protein
VV0068	hypothetical protein				VVA0605	hypothetical protein
VV0075	universal stress protein UspA				VVA0609	hypothetical protein
VV0077	flavoprotein				VVA0610	di- and tricarboxylate transporter
VV0082	hypothetical protein				VVA0612	sensor kinase CitA
VV0084	hypothetical protein				VVA0616	pyrophosphatase
VV0094	hypothetical protein				VVA0621	hypothetical protein
VV0106	hypothetical protein				VVA0627	hypothetical protein
VV0108	hypothetical protein				VVA0631	hypothetical protein
VV0116	hypothetical protein				VVA0634	hypothetical protein
VV0125	hypothetical protein				VVA0637	hypothetical protein
VV0166	outer membrane cobalamin receptor protein				VVA0645	hypothetical protein
VV0172	transposase and inactivated derivative				VVA0652	hypothetical protein
VV0183	hypothetical protein				VVA0660	transcriptional regulator
VV0190	hypothetical protein				VVA0661	arylsulfatase
VV0194	hypothetical protein				VVA0677	hypothetical protein
VV0210	hypothetical protein				VVA0681	transcriptional regulator
VV0211	hypothetical protein				VVA0694	hypothetical protein
VV0212	hypothetical protein				VVA0702	hypothetical protein
VV0228	hypothetical protein				VVA0707	hypothetical protein
VV0229	hypothetical protein				VVA0718	oxidoreductase
VV0231	amidophosphoribosyltransferase				VVA0719	AraC family transcriptional regulator
VV0232	hypothetical protein				VVA0729	hypothetical protein
VV0255	oligopeptide ABC transporter ATPase				VVA0734	hypothetical protein
VV0256	hypothetical protein				VVA0740	hypothetical protein
VV0283	bifunctional phosphopantothenoylcysteine decarboxylase/phosphopantothenate synthase				VVA0741	ATP-dependent endonuclease
VV0579	hypothetical protein				VVA0742	5'-nucleotidase
VV0628	hypothetical protein				VVA0743	hypothetical protein
VV0631	hypothetical protein				VVA0745	hypothetical protein
VV0637	hypothetical protein				VVA0747	arginase
VV0647	hypothetical protein				VVA0748	hypothetical protein
VV0659	hypothetical protein				VVA0750	hypothetical protein
VV0661	hypothetical protein				VVA0752	lipase
VV0675	dinucleoside polyphosphate hydrolase				VVA0765	hypothetical protein
VV0680	hypothetical protein				VVA0767	hypothetical protein
VV0697	hypothetical protein				VVA0773	lysophospholipase L1
VV0698	hypothetical protein				VVA0781	heme receptor
VV0711	transposase and inactivated derivative				VVA0786	hypothetical protein
VV0716	hypothetical protein				VVA0788	hypothetical protein
VV0718	hypothetical protein				VVA0813	hypothetical protein
VV0726	exopolyphosphatase				VVA0814	hypothetical protein
VV0727	polyphosphate kinase				VVA0815	diguanylate cyclase
VV0728	ABC transporter permease				VVA0816	hypothetical protein
VV0732	hypothetical protein				VVA0817	regulatory components of sensory transduction system
VV0733	hypothetical protein				VVA0818	hypothetical protein
VV0734	hypothetical protein				VVA0887	hypothetical protein
VV0735	hypothetical protein				VVA0888	cobyric acid synthase
VV0736	transcriptional regulator				VVA0892	aromatic amino acid aminotransferase
VV0737	hypothetical protein				VVA0896	hypothetical protein
VV0743	acetoin utilization protein AcuB				VVA0897	AcrB/AcrD/AcrF family transporter
VV0750	hypothetical protein				VVA0898	membrane-fusion protein
VV0751	hypothetical protein				VVA0899	transporter component
VV0765	hypothetical protein				VVA0900	transporter component
VV0782	potassium channel protein				VVA0901	transcriptional regulator
VV0783	choline-glycine betaine transporter				VVA0902	rhodanese-related sulfurtransferase
VV0784	hypothetical protein				VVA0906	3-oxoacyl-ACP synthase
VV0786	hypothetical protein				VVA0908	permease
VV0787	hypothetical protein				VVA0909	Na+-driven multidrug efflux pump
VV0788	hypothetical protein				VVA0910	AraC family transcriptional regulator
VV0791	hypothetical protein				VVA0911	hypothetical protein
VV0792	hypothetical protein				VVA0912	hypothetical protein
VV0793	hypothetical protein				VVA0913	methyl-accepting chemotaxis protein
VV0819	hypothetical protein				VVA0914	anaerobic C4-dicarboxylate transporter
VV0820	hypothetical protein				VVA0922	hypothetical protein
VV0823	DNA repair protein RecN				VVA0923	hypothetical protein
VV0825	heat shock protein GrpE				VVA0932	hypothetical protein
VV0828	hypothetical protein				VVA0940	hypothetical protein
VV0834	hypothetical protein				VVA0941	hypothetical protein
VV0835	type IV pilus (Tfp) assembly protein PilE				VVA0942	GTPase
VV0836	hypothetical protein				VVA0948	NAD(P)H-nitrite reductase
VV0837	hypothetical protein				VVA0955	hypothetical protein
VV0838	type IV pilin				VVA0957	hypothetical protein
VV0844	hypothetical protein				VVA0961	hypothetical protein
VV0845	hypothetical protein				VVA0962	methyl-accepting chemotaxis protein
VV0847	phosphoribosylformylglycinamidine synthase				VVA0964	cytolysin secretion protein VvhB
VV0848	hypothetical protein				VVA0968	Zn-dependent protease
VV0853	xanthine/uracil permease family protein				VVA0969	Zn-dependent protease
VV0857	DNA-binding transcriptional regulator Crl				VVA0970	MSHA pilin protein MshA
VV0874	hypothetical protein				VVA0972	hypothetical protein
VV0875	hypothetical protein				VVA0976	Rhs family protein
VV0876	hypothetical protein				VVA0977	hypothetical protein
VV0877	hypothetical protein				VVA0978	hypothetical protein
VV0889	hypothetical protein				VVA0980	chaperone ATPase
VV0919	hypothetical protein				VVA0981	hypothetical protein
VV0920	hypothetical protein				VVA0984	hypothetical protein
VV0921	hypothetical protein				VVA0986	hypothetical protein
VV0922	hypothetical protein				VVA0987	hypothetical protein
VV0923	hypothetical protein				VVA0994	hypothetical protein
VV0927	hypothetical protein				VVA0995	hypothetical protein
VV0933	hypothetical protein				VVA1000	hypothetical protein
VV0943	metal-binding protein				VVA1001	hypothetical protein
VV0944	cation transport ATPase				VVA1003	signal transduction protein
VV0945	hypothetical protein				VVA1006	acetoacetyl-CoA synthetase
VV0947	hypothetical protein				VVA1009	cation efflux system component
VV0951	hypothetical protein				VVA1011	hypothetical protein
VV0971	flagellin				VVA1012	hypothetical protein
VV0972	hypothetical protein				VVA1013	isoprenoid biosynthesis protein with amidotransferase-like domain
VV0973	hypothetical protein				VVA1014	hypothetical protein
VV0975	flagellin				VVA1015	signal transduction histidine kinase
VV0978	phosphocarrier protein HPr				VVA1017	hypothetical protein
VV0979	cysteine synthase A				VVA1018	DOPA-dioxygenase-related protein
VV0980	sulfate transport protein CysZ				VVA1019	hypothetical protein
VV0981	cell division protein ZipA				VVA1024	electron transfer flavoprotein subunit alpha
VV0983	outer membrane protein				VVA1025	electron transfer flavoprotein subunit beta
VV0984	hypothetical protein				VVA1026	electron transfer flavoprotein-ubiquinone oxidoreductase
VV0985	membrane protein				VVA1027	hypothetical protein
VV0986	membrane protease				VVA1030	RTX repeat-containing cytotoxin
VV0987	hypothetical protein				VVA1031	hypothetical protein
VV0988	thioredoxin domain-containing protein				VVA1033	hypothetical protein
VV0989	short chain dehydrogenase				VVA1035	RTX toxin transporter
VV0990	nucleoside-diphosphate sugar epimerase				VVA1045	hypothetical protein
VV0991	hypothetical protein				VVA1053	hypothetical protein
VV0992	hypothetical protein				VVA1054	hypothetical protein
VV0993	nitrogen regulatory protein P-II				VVA1055	hypothetical protein
VV0994	hypothetical protein				VVA1069	hypothetical protein
VV0995	phosphodiesterase				VVA1072	hypothetical protein
VV0996	hypothetical protein				VVA1083	aldo/keto reductase
VV0997	permease				VVA1084	hypothetical protein
VV0998	transmembrane regulatory protein ToxS				VVA1087	hypothetical protein
VV0999	transmembrane transcription activator ToxR				VVA1091	molybdopterin biosynthesis enzyme
VV1000	heat shock protein 90				VVA1094	hypothetical protein
VV1004	methyl-accepting chemotaxis protein				VVA1096	hypothetical protein
VV1005	dipeptide/tripeptide permease				VVA1098	hypothetical protein
VV1008	hypothetical protein				VVA1102	transketolase
VV1009	glutathione-regulated potassium-efflux system protein KefB				VVA1103	hypothetical protein
VV1010	N-acetylglucosamine repressor				VVA1104	signal transduction protein
VV1012	PTS system, N-acetylglucosamine-specific IIABC component				VVA1111	hypothetical protein
VV1013	glutaminyl-tRNA synthetase				VVA1126	outer membrane protein N, non-specific porin
VV1015	hypothetical protein				VVA1127	hypothetical protein
VV1016	flavodoxin FldA				VVA1131	hypothetical protein
VV1017	hypothetical protein				VVA1142	hypothetical protein
VV1018	esterase/lipase YbfF				VVA1147	hypothetical protein
VV1019	replication initiation regulator SeqA				VVA1154	hypothetical protein
VV1026	hypothetical protein				VVA1155	transporter
VV1029	succinate dehydrogenase, hydrophobic anchor subunit				VVA1158	hypothetical protein
VV1033	dihydrolipoamide succinyltransferase				VVA1163	hypothetical protein
VV1035	succinyl-CoA synthetase subunit alpha				VVA1167	hypothetical protein
VV1036	zinc ABC transporter permease				VVA1176	rRNA methylase
VV1037	zinc ABC transporter ATP-binding protein				VVA1181	hypothetical protein
VV1038	zinc ABC transporter periplasmic zinc-binding protein				VVA1182	hypothetical protein
VV1039	AraC/XylS family transcriptional regulator				VVA1190	hypothetical protein
VV1040	Fe2+ transport system protein A				VVA1195	hypothetical protein
VV1041	Fe2+ transport system protein B				VVA1196	hypothetical protein
VV1045	hypothetical protein				VVA1197	N-acetylneuraminic acid mutarotase
VV1047	hypothetical protein				VVA1198	transcriptional regulator
VV1048	Rad3-related DNA helicase				VVA1199	N-acetylneuraminate lyase
VV1049	hypothetical protein				VVA1200	TRAP-type C4-dicarboxylate transport system, large permease component
VV1050	hypothetical protein				VVA1201	TRAP-type C4-dicarboxylate transport system, small permease component
VV1051	starvation-inducible outer membrane lipoprotein				VVA1202	C4-dicarboxylate ABC transporter substrate-binding protein
VV1052	hypothetical protein				VVA1203	hypothetical protein
VV1054	ribonuclease D				VVA1204	N-acetylmannosamine-6-phosphate 2-epimerase
VV1056	septum formation inhibitor-activating ATPase				VVA1205	N-acetylmannosamine kinase
VV1058	hypothetical protein				VVA1206	N-acetylglucosamine-6-phosphate deacetylase
VV1059	membrane-bound lytic murein transglycosylase B				VVA1211	acetoacetyl-CoA reductase
VV1061	nucleoside permease				VVA1222	hypothetical protein
VV1062	hypothetical protein				VVA1224	endonuclease
VV1063	hypothetical protein				VVA1231	hypothetical protein
VV1066	3-oxoacyl-ACP synthase				VVA1239	hypothetical protein
VV1068	3-hydroxylacyl-ACP dehydratase				VVA1241	hypothetical protein
VV1069	3-oxoacyl-ACP synthase				VVA1253	hypothetical protein
VV1070	hypothetical protein				VVA1259	serine protease
VV1075	acyltransferase				VVA1270	hypothetical protein
VV1076	(3R)-hydroxymyristoyl-ACP dehydratase				VVA1272	hypothetical protein
VV1077	surfactin synthetase				VVA1276	small-conductance mechanosensitive channel
VV1078	hypothetical protein				VVA1281	hypothetical protein
VV1079	acyl carrier protein				VVA1285	hypothetical protein
VV1080	acyl carrier protein				VVA1286	hypothetical protein
VV1081	1-acyl-sn-glycerol-3-phosphate acyltransferase				VVA1294	vulnibactin synthase, phosphopantetheinyl transferase component
VV1082	hypothetical protein				VVA1296	hypothetical protein
VV1083	hypothetical protein				VVA1302	hypothetical protein
VV1084	SAM-dependent methyltransferase				VVA1309	ferric vulnibactin outer membrane receptor
VV1085	oxidoreductase protein				VVA1310	vulnibactin synthetase, amide synthase subunit
VV1086	hypothetical protein				VVA1326	amino acid permease
VV1087	hypothetical protein				VVA1335	hypothetical protein
VV1090	DNA-binding response regulator GltR				VVA1336	hypothetical protein
VV1091	signal transduction histidine kinase				VVA1337	TagA-related protein
VV1092	sugar ABC transporter periplasmic protein				VVA1338	hypothetical protein
VV1095	sugar ABC transporter ATPase				VVA1340	acetyltransferase
VV1096	TRAP-type C4-dicarboxylate transport system, periplasmic component				VVA1354	multidrug resistance efflux pump
VV1097	TRAP-type C4-dicarboxylate transport system, small permease component				VVA1377	hypothetical protein
VV1098	TRAP-type C4-dicarboxylate transport system, large permease component				VVA1418	hypothetical protein
VV1099	transglutaminase-like enzyme				VVA1438	cytochrome c peroxidase
VV1100	C4-dicarboxylate transport transcriptional regulatory protein				VVA1440	hypothetical protein
VV1101	signal transduction histidine kinase regulating C4-dicarboxylate transport system				VVA1446	hypothetical protein
VV1102	hypothetical protein				VVA1448	transmembrane protein
VV1106	ATP-dependent Lon protease				VVA1451	hypothetical protein
VV1107	nucleoid DNA-binding protein				VVA1452	transcriptional regulator
VV1108	parvulin-like peptidyl-prolyl isomerase				VVA1453	hypothetical protein
VV1113	hypothetical protein				VVA1454	hypothetical protein
VV1115	menaquinone-specific isochorismate synthase				VVA1455	dihydropteridine reductase
VV1116	2-succinyl-5-enolpyruvyl-6-hydroxy-3-cyclohexene-1-carboxylate synthase				VVA1456	prolyl aminopeptidase
VV1117	acyl-CoA thioester hydrolase YfbB				VVA1457	DNA and RNA helicase
VV1118	naphthoate synthase				VVA1459	hypothetical protein
VV1119	O-succinylbenzoate synthase				VVA1460	hypothetical protein
VV1120	O-succinylbenzoic acid--CoA ligase				VVA1461	hypothetical protein
VV1121	hypothetical protein				VVA1462	hypothetical protein
VV1122	hypothetical protein				VVA1463	hypothetical protein
VV1123	acyltransferase family protein				VVA1464	hypothetical protein
VV1128	membrane-fusion protein				VVA1465	Zinc metalloprotease, vibriolysin
VV1129	multidrug resistance protein				VVA1466	phosphoglycerate dehydrogenase
VV1130	hypothetical protein				VVA1467	hypothetical protein
VV1136	acyl-CoA thioesterase				VVA1468	hypothetical protein
VV1137	hypothetical protein				VVA1469	hypothetical protein
VV1138	methylated-DNA--protein-cysteine methyltransferase				VVA1471	methyl-accepting chemotaxis protein
VV1139	hypothetical protein				VVA1472	sensory box sensor histidine kinase/response regulator
VV1140	hypothetical protein				VVA1473	response regulator
VV1141	metal-dependent hydrolase				VVA1474	hypothetical protein
VV1144	hypothetical protein				VVA1475	hydroxyglutarate oxidase
VV1157	signal transduction histidine kinase				VVA1476	TRAP-type transport system, fused permease
VV1158	hypothetical protein				VVA1477	C4-dicarboxylate ABC transporter substrate-binding protein
VV1159	hypothetical protein				VVA1478	signal transduction histidine kinase
VV1160	hypothetical protein				VVA1479	C4-dicarboxylate transport transcriptional regulatory protein
VV1162	Trk-type K+ transport system, membrane component				VVA1481	alkyl sulfatase
VV1164	hypothetical protein				VVA1482	hypothetical protein
VV1174	hypothetical protein				VVA1483	hypothetical protein
VV1175	bifunctional acetaldehyde-CoA/alcohol dehydrogenase				VVA1484	two component response regulator transcription regulator protein
VV1190	electron transport complex protein RnfC				VVA1487	transcriptional regulator
VV1194	hypothetical protein				VVA1489	hypothetical protein
VV1197	hypothetical protein				VVA1491	5-methyltetrahydropteroyltriglutamate--homocysteine S-methyltransferase
VV1208	hypothetical protein				VVA1492	hypothetical protein
VV1213	intracellular septation protein A				VVA1495	DNA polymerase III subunit alpha
VV1222	hypothetical protein				VVA1496	peptide ABC transporter ATPase
VV1225	hypothetical protein				VVA1497	peptide ABC transporter permease
VV1241	competence damage protein CinA				VVA1498	peptide ABC transporter permease
VV1245	hypothetical protein				VVA1499	hypothetical protein
VV1256	hypothetical protein				VVA1500	membrane-fusion protein
VV1257	hypothetical protein				VVA1501	hypothetical protein
VV1268	hypothetical protein				VVA1502	hypothetical protein
VV1286	hypothetical protein				VVA1503	hypothetical protein
VV1292	hypothetical protein				VVA1504	iron ABC transporter ATPase
VV1293	hypothetical protein				VVA1506	iron-hydroxamate transporter permease subunit
VV1305	hypothetical protein				VVA1507	transcriptional regulator
VV1308	hypothetical protein				VVA1508	ferric aerobactin receptor
VV1312	hypothetical protein				VVA1510	N-acetylglucosamine-6-phosphate deacetylase
VV1315	transposase and inactivated derivative				VVA1511	phosphotransferase system, mannose/fructose-specific component IIA
VV1348	hypothetical protein				VVA1512	phosphotransferase system, mannose/fructose/N-acetylgalactosamine-specific component IID
VV1349	hypothetical protein				VVA1513	phosphotransferase system, mannose/fructose/N-acetylgalactosamine-specific component IIC
VV1353	imidazole glycerol-phosphate dehydratase/histidinol phosphatase				VVA1514	PTS system N-acetylgalactosamine-specific transporter subunit IIB
VV1383	hypothetical protein				VVA1515	phosphosugar isomerase
VV1384	hypothetical protein				VVA1516	hypothetical protein
VV1388	peptide ABC transporter permease				VVA1517	tagatose 6-phosphate kinase
VV1409	hypothetical protein				VVA1518	sugar metabolism transcriptional regulator
VV1416	hypothetical protein				VVA1519	hypothetical protein
VV1419	hypothetical protein				VVA1520	sugar metabolism transcriptional regulator
VV1423	hypothetical protein				VVA1521	hypothetical protein
VV1424	hypothetical protein				VVA1524	diaminopimelate decarboxylase
VV1430	nucleoside-diphosphate-sugar epimerase				VVA1525	hypothetical protein
VV1440	alcohol dehydrogenase				VVA1529	acetyltransferase
VV1441	DNA-binding transcriptional regulator HexR				VVA1531	hypothetical protein
VV1448	response regulator				VVA1535	hypothetical protein
VV1451	phosphoserine aminotransferase				VVA1536	hypothetical protein
VV1452	hypothetical protein				VVA1537	hypothetical protein
VV1455	thioredoxin reductase				VVA1538	hypothetical protein
VV1459	hypothetical protein				VVA1539	hypothetical protein
VV1461	hypothetical protein				VVA1540	hypothetical protein
VV1479	succinylglutamate desuccinylase				VVA1541	hypothetical protein
VV1483	hypothetical protein				VVA1542	hypothetical protein
VV1488	SAM-dependent methyltransferase				VVA1543	hypothetical protein
VV1490	hypothetical protein				VVA1544	hypothetical protein
VV1492	homoserine O-succinyltransferase				VVA1545	hypothetical protein
VV1493	hypothetical protein				VVA1546	hypothetical protein
VV1495	hemolysin				VVA1547	hypothetical protein
VV1498	glutathione S-transferase				VVA1548	hypothetical protein
VV1505	hypothetical protein				VVA1549	hypothetical protein
VV1513	response regulator				VVA1550	hypothetical protein
VV1515	permease				VVA1551	hypothetical protein
VV1516	secreted trypsin-like serine protease				VVA1552	hypothetical protein
VV1519	P pilus assembly protein, chaperone PapD				VVA1554	hypothetical protein
VV1520	P pilus assembly protein, porin PapC				VVA1556	hypothetical protein
VV1524	hypothetical protein				VVA1559	hypothetical protein
VV1525	hypothetical protein				VVA1588	mannonate dehydratase
VV1526	hypothetical protein				VVA1589	transcriptional regulator
VV1527	hypothetical protein				VVA1590	C4-dicarboxylate ABC transporter substrate-binding protein
VV1537	hypothetical protein				VVA1591	C4-dicarboxylate ABC transporter permease
VV1542	diguanylate cyclase				VVA1592	TRAP-type C4-dicarboxylate transport system, large permease component
VV1546	RTX protein				VVA1593	mannonate oxidoreductase
VV1547	hypothetical protein				VVA1594	glucuronate isomerase
VV1548	SAM-dependent methyltransferase				VVA1595	sugar kinase
VV1549	methyl-accepting chemotaxis protein				VVA1596	keto-hydroxyglutarate-aldolase/keto-deoxy-phosphogluconate aldolase
VV1553	integral membrane protein				VVA1597	hypothetical protein
VV1556	amino acid ABC transporter permease				VVA1598	transcriptional regulator
VV1575	transposase and inactivated derivative				VVA1601	NADH:flavin oxidoreductase
VV1593	threonine efflux protein				VVA1602	L-ascorbate 6-phosphate lactonase
VV1594	hypothetical protein				VVA1603	transcriptional repressor UlaR
VV1595	sodium/alanine symporter				VVA1607	hydrolase
VV1596	hypothetical protein				VVA1609	L-xylulose 5-phosphate 3-epimerase
VV1608	hypothetical protein				VVA1610	hypothetical protein
VV1610	lipoprotein				VVA1639	hypothetical protein
VV1613	hypothetical protein				VVA1640	hypothetical protein
VV1614	hypothetical protein				VVA1641	hypothetical protein
VV1618	hypothetical protein				VVA1646	hypothetical protein
VV1632	outer membrane protein				VVA1656	hypothetical protein
VV1649	hypothetical protein				VVA1657	hypothetical protein
VV1653	hypothetical protein				VVA1661	acetyltransferase
VV1659	hypothetical protein				VVA1663	hypothetical protein
VV1660	ribosome modulation factor				VVA1665	hypothetical protein
VV1661	hypothetical protein				VVA1670	hypothetical protein
VV1670	hypothetical protein				VVA1671	fructose-2;6-bisphosphatase
VV1704	hypothetical protein
VV1705	hypothetical protein
VV1707	methyl-accepting chemotaxis protein
VV1709	hypothetical protein
VV1730	multidrug efflux protein
VV1731	hypothetical protein
VV1733	hypothetical protein
VV1946	hypothetical protein
VV1950	formimidoylglutamase
VV1954	secreted trypsin-like serine protease
VV1955	protein-S-isoprenylcysteine methyltransferase
VV1972	diguanylate cyclase
VV1973	hypothetical protein
VV1974	hypothetical protein
VV1977	hypothetical protein
VV1978	hypothetical protein
VV1979	hypothetical protein
VV1980	hypothetical protein
VV1981	hypothetical protein
VV1982	acetyltransferase
VV1985	hydrolase
VV1996	hypothetical protein
VV1999	hypothetical protein
VV2014	hypothetical protein
VV2016	hypothetical protein
VV2021	hypothetical protein
VV2032	hypothetical protein
VV2033	hypothetical protein
VV2048	hypothetical protein
VV2058	hypothetical protein
VV2093	hypothetical protein
VV2097	hypothetical protein
VV2099	hypothetical protein
VV2110	transposase and inactivated derivative
VV2171	hypothetical protein
VV2172	hypothetical protein
VV2235	transposase and inactivated derivative
VV2265	hypothetical protein
VV2268	hypothetical protein
VV2271	hypothetical protein
VV2276	outer membrane integrity protein TolA
VV2280	hypothetical protein
VV2281	hypothetical protein
VV2286	methyl-accepting chemotaxis protein
VV2290	hypothetical protein
VV2292	hypothetical protein
VV2293	gonadoliberin III-like protein
VV2302	hypothetical protein
VV2307	hypothetical protein
VV2311	hypothetical protein
VV2315	hypothetical protein
VV2317	transposase and inactivated derivative
VV2318	3-phosphoshikimate 1-carboxyvinyltransferase
VV2319	outer membrane lipoprotein
VV2327	hypothetical protein
VV2328	porin-like protein H
VV2335	hypothetical protein
VV2336	amino acid ABC transporter permease
VV2337	ABC-type arginine transport system permease
VV2348	hypothetical protein
VV2356	hypothetical protein
VV2357	lipid transporter ATP-binding/permease
VV2358	hypothetical protein
VV2360	hypothetical protein
VV2366	hypothetical protein
VV2372	hypothetical protein
VV2373	hypothetical protein
VV2380	diguanylate cyclase
VV2390	hypothetical protein
VV2394	hypothetical protein
VV2396	hypothetical protein
VV2397	hypothetical protein
VV2399	hypothetical protein
VV2404	aquaporin Z
VV2408	hypothetical protein
VV2413	hypothetical protein
VV2415	hypothetical protein
VV2416	hypothetical protein
VV2423	hypothetical protein
VV2426	hypothetical protein
VV2438	hypothetical protein
VV2444	long-chain fatty acid transport protein
VV2445	long-chain fatty acid transport protein
VV2453	heme exporter protein C
VV2457	chemotaxis signal transduction protein
VV2485	polar flagellar protein FlaK
VV2496	hypothetical protein
VV2497	outer membrane lipoprotein
VV2520	hypothetical protein
VV2525	hypothetical protein
VV2533	soluble lytic murein transglycosylase
VV2538	hypothetical protein
VV2542	hypothetical protein
VV2560	hypothetical protein
VV2567	hypothetical protein
VV2576	hypothetical protein
VV2578	chitinase
VV2609	hypothetical protein
VV2617	tellurite resistance protein
VV2620	hypothetical protein
VV2621	hypothetical protein
VV2627	Mg2+ and Co2+ transporter
VV2634	hypothetical protein
VV2646	glycosyl hydrolase
VV2649	chromate transport protein ChrA
VV2655	hypothetical protein
VV2657	hypothetical protein
VV2658	hypothetical protein
VV2663	hypothetical protein
VV2664	hypothetical protein
VV2665	hypothetical protein
VV2670	hypothetical protein
VV2682	hypothetical protein
VV2694	hypothetical protein
VV2704	hypothetical protein
VV2712	hypothetical protein
VV2720	outer membrane protein OmpU
VV2725	multidrug resistance protein
VV2727	iron-sulfur cluster insertion protein ErpA
VV2729	hypothetical protein
VV2732	hypothetical protein
VV2736	peptide ABC transporter, permease protein
VV2737	peptide ABC transporter, ATP-binding protein
VV2738	oligopeptide ABC transporter ATPase
VV2749	sugar diacid utilization regulator
VV2754	hypothetical protein
VV2755	hypothetical protein
VV2761	polyA polymerase
VV2762	7;8-dihydro-6-hydroxymethylpterin- pyrophosphokinase
VV2775	hypothetical protein
VV2778	type IV pilin PilA
VV2791	hemolysin
VV2809	hypothetical protein
VV2815	hypothetical protein
VV2834	hypothetical protein
VV2840	hypothetical protein
VV2851	D-3-phosphoglycerate dehydrogenase
VV2852	hypothetical protein
VV2860	hypothetical protein
VV2862	transketolase
VV2871	hypothetical protein
VV2872	type IV pilus (Tfp) assembly protein, ATPase component PilU
VV2891	hypothetical protein
VV2904	hypothetical protein
VV2909	hypothetical protein
VV2911	Zn-dependent protease with chaperone function
VV2912	hypothetical protein
VV2917	hypothetical protein
VV2923	D-lactate dehydrogenase
VV2932	rod shape-determining protein MreD
VV2935	MSHA biogenesis protein MshQ
VV2937	MSHA biogenesis protein MshO
VV2938	MSHA pilin protein MshD
VV2939	MSHA pilin protein MshC
VV2940	MSHA pilin protein MshA
VV2948	MSHA biogenesis protein MshK
VV2951	hypothetical protein
VV2966	sulfite reductase subunit beta
VV2967	sulfite reductase (NADPH) flavoprotein alpha-component
VV2968	hypothetical protein
VV2973	zinc uptake regulation protein
VV2976	hypothetical protein
VV2998	hypothetical protein
VV3000	argininosuccinate synthase
VV3021	transcriptional regulator
VV3042	nucleic-acid-binding protein
VV3056	extracellular nuclease
VV3057	hypothetical protein
VV3083	hypothetical protein
VV3086	hypothetical protein
VV3089	hypothetical protein
VV3094	hypothetical protein
VV3095	hypothetical protein
VV3109	hypothetical protein
VV3122	multiple antibiotic transporter
VV3125	hypothetical protein
VV3146	hemolysin
VV3154	hypothetical protein
VV3157	hypothetical protein
VV3167	hypothetical protein
VV3175	hypothetical protein
VV3192	hypothetical protein
VV3195	hypothetical protein
VV3198	hypothetical protein
VV3200	multidrug resistance protein
VV3209	hypothetical protein
VV3211	transposase and inactivated derivative
VV3217	translation factor
VV3220	transposase and inactivated derivative
VV3221	DNA topoisomerase I-related protein
VV3242	branched-chain amino acid aminotransferase
VV3247	ABC-type glutamine transport system permease
VV3248	cyclohexadienyl dehydratase
